# Supplementary material for: Human milk variation is shaped by maternal genetics and impacts the infant gut microbiome
Source: bioRxiv. 2023 Jan 25:2023.01.24.525211. Preprint. [Version 1] doi: 10.1101/2023.01.24.525211 (PMC9900818; doi:10.1101/2023.01.24.525211)
Supplement: Supplement 2 [file media-2.xlsx]

## Sheet: S1
study_id	DNA_conc	RNA_conc	RIN	expr.incl	eqtl.incl	redo.DNA	gt.incl	inf.fecal.1mo	inf.fecal.6mo	effective_coverage_min	fraction_contamination_max	snps_min	RNAreadCount	RNAuniqMapPct	notes
p0232	4.52	11.68	5.3	TRUE	TRUE	FALSE	TRUE	FALSE	FALSE	0.981148	0	43571190	32657239	57.8	NA
p0101	3.92	102.3	2.5	TRUE	TRUE	FALSE	TRUE	FALSE	FALSE	2.51127	NA	64043352	37970147	26.64	NA
p0176	3.47	30.7	2.6	TRUE	TRUE	FALSE	TRUE	FALSE	FALSE	1.17187	0	48108202	36332660	45.85	NA
p0208	0.57	20.41	4.5	TRUE	TRUE	TRUE	TRUE	FALSE	FALSE	1.80936	NA	58286501	31180418	36.09	NA
p0006	1.45	7.74	3.8	TRUE	FALSE	TRUE	FALSE	FALSE	FALSE	NA	NA	NA	31776069	50.8	NA
p0045	4.62	26.96	2.1	TRUE	FALSE	FALSE	FALSE	FALSE	FALSE	NA	NA	NA	48947054	50.71	NA
p0119	0.74	19.81	3	TRUE	TRUE	TRUE	TRUE	FALSE	FALSE	1.11947	0	46946647	32297970	29.47	NA
p0220	0.18	5.22	2.8	TRUE	TRUE	TRUE	TRUE	FALSE	FALSE	1.02693	0	44740591	33532728	43.96	NA
p0117	1.17	113.31	1.3	TRUE	FALSE	FALSE	FALSE	FALSE	FALSE	NA	NA	NA	43831547	16.48	NA
p0028	0.38	9.2	1.4	TRUE	FALSE	TRUE	FALSE	FALSE	FALSE	NA	NA	NA	32206017	38.55	NA
p0120	0.26	11.04	3.6	TRUE	FALSE	FALSE	FALSE	FALSE	FALSE	NA	NA	NA	32939404	32.19	NA
p0066	0.68	12.17	5	TRUE	FALSE	TRUE	FALSE	FALSE	FALSE	NA	NA	NA	25843917	38.63	NA
p0181	0.24	5.91	4.9	TRUE	FALSE	FALSE	FALSE	FALSE	FALSE	NA	NA	NA	34566340	48.33	NA
p0239	0.87	22.29	2.2	TRUE	FALSE	TRUE	FALSE	FALSE	FALSE	NA	NA	NA	36812568	20.89	NA
p0107	1.53	13.06	5.6	TRUE	TRUE	FALSE	TRUE	FALSE	FALSE	0.647546	0.004	33224283	33933571	49.52	NA
p0039	0.9	2.92	3.9	TRUE	TRUE	FALSE	TRUE	FALSE	FALSE	0.482558	0.002	26681218	31392561	45.51	NA
p0041	7.19	35.93	1.3	TRUE	TRUE	FALSE	TRUE	FALSE	FALSE	0.780174	NA	37754970	37710622	31.31	NA
p0226	0.33	7.91	4.5	TRUE	TRUE	TRUE	TRUE	FALSE	FALSE	0.809324	0.012	38672766	30884033	37.05	NA
p0037	0.99	6.14	5.1	TRUE	TRUE	FALSE	TRUE	FALSE	FALSE	0.377433	0	21912555	31285565	43.03	NA
p0201	0.89	11.61	6	TRUE	TRUE	FALSE	TRUE	FALSE	FALSE	0.546207	0	29334042	38685510	55.7	NA
p0082	1.27	60.48	1.9	TRUE	TRUE	TRUE	TRUE	TRUE	TRUE	0.893884	0	41188593	42527762	53.76	NA
p0023	0.71	25.76	1.6	TRUE	TRUE	FALSE	TRUE	FALSE	FALSE	0.645184	0.001	33138030	33551367	44.44	NA
p0137	2.07	16.28	5.5	TRUE	TRUE	FALSE	TRUE	FALSE	FALSE	1.84861	0.009	58725843	34885965	48.25	NA
p0105	2.2	13.46	3.1	TRUE	TRUE	FALSE	TRUE	FALSE	FALSE	0.684733	0.002	34555825	36002256	35.17	NA
p0134	3.9	19.01	4.7	TRUE	TRUE	FALSE	TRUE	FALSE	FALSE	0.831741	NA	39360568	28638975	39.25	NA
p0016	6.3	33.93	2.7	TRUE	TRUE	FALSE	TRUE	FALSE	FALSE	0.577033	0.01	30559367	39195468	21.17	NA
p0010	3.27	70.34	2.4	TRUE	TRUE	FALSE	TRUE	TRUE	TRUE	0.561631	0.009	29951853	38476144	56.83	NA
p0068	1	15.92	5.5	TRUE	TRUE	FALSE	TRUE	FALSE	FALSE	0.520027	0.001	28263289	32385829	52.78	NA
p0091	2.36	49.16	2.7	TRUE	TRUE	FALSE	TRUE	FALSE	FALSE	1.92575	0	59540615	31039916	58.08	NA
p0168	1.26	18.04	5.1	TRUE	FALSE	FALSE	TRUE	FALSE	FALSE	0.704181	0	35232727	30451864	47.14	NA
p0035	1.13	43.02	2.4	TRUE	TRUE	FALSE	TRUE	FALSE	FALSE	0.622734	0.024	32307919	34626690	37.85	NA
p0118	2.37	28.52	2.6	TRUE	TRUE	FALSE	TRUE	FALSE	FALSE	0.824711	0.002	39146522	40770305	34.71	NA
p0154	0.64	2.99	3.6	TRUE	TRUE	TRUE	TRUE	FALSE	FALSE	0.889392	0.001	41060249	34707991	38.06	NA
p0017	10.52	22.39	4.6	TRUE	TRUE	FALSE	TRUE	TRUE	TRUE	1.15805	0	47807705	38007083	52.86	NA
p0058	1.59	40.72	2.9	TRUE	TRUE	FALSE	TRUE	FALSE	FALSE	0.469492	0.042	26115440	44688535	28.11	NA
p0140	17.03	38.38	2.8	TRUE	TRUE	FALSE	TRUE	TRUE	TRUE	0.597789	0.001	31363439	35534139	64.52	NA
p0189	1.01	78.78	1.9	TRUE	FALSE	TRUE	FALSE	FALSE	FALSE	NA	NA	NA	32826128	43.76	NA
p0013	4.95	104.41	2.8	TRUE	FALSE	TRUE	FALSE	FALSE	FALSE	NA	NA	NA	34639008	25	NA
p0217	0.85	10.96	4.5	TRUE	TRUE	FALSE	TRUE	FALSE	FALSE	0.309416	0.002	18549036	32828420	44.93	NA
p0019	0.5	3.21	2	TRUE	FALSE	TRUE	FALSE	FALSE	FALSE	NA	NA	NA	34786981	48.42	NA
p0191	2.99	118.25	2.4	TRUE	TRUE	FALSE	TRUE	FALSE	FALSE	0.901969	NA	41418198	43598129	34.44	NA
p0027	0.89	43.35	1.7	TRUE	TRUE	TRUE	TRUE	FALSE	FALSE	1.09039	0.006	46275278	35293734	33.31	NA
p0083	3.14	68.5	1.2	TRUE	TRUE	FALSE	TRUE	FALSE	FALSE	0.431201	0.004	24414143	34362235	33.52	NA
p0180	2.5	37.07	1.9	TRUE	TRUE	FALSE	TRUE	FALSE	FALSE	0.430945	NA	24402530	35737825	36.11	NA
p0020	0.29	31.14	1.3	TRUE	TRUE	TRUE	TRUE	TRUE	TRUE	0.900654	0	41380964	34670001	42.79	NA
p0211	0.37	5.86	3.6	TRUE	FALSE	TRUE	FALSE	FALSE	FALSE	NA	NA	NA	29958803	28.99	NA
p0229	0.93	29.08	1.3	TRUE	FALSE	TRUE	FALSE	FALSE	FALSE	NA	NA	NA	36687764	26.38	NA
p0161	2.28	11.61	5.5	TRUE	TRUE	FALSE	TRUE	FALSE	FALSE	0.74067	0	36467749	38844426	42.51	NA
p0062	1.65	31.2	2.2	TRUE	TRUE	TRUE	TRUE	FALSE	FALSE	0.908596	0.006	41605013	35080028	47.98	NA
p0030	0.73	13.15	5.9	TRUE	TRUE	TRUE	TRUE	FALSE	FALSE	0.951466	NA	42784009	34915864	56.49	NA
p0122	8.18	60.86	2	TRUE	TRUE	FALSE	TRUE	FALSE	FALSE	0.684722	0	34555424	34745306	50.07	NA
p0146	3.12	65.27	1.3	TRUE	TRUE	FALSE	TRUE	FALSE	FALSE	0.263484	0	16144771	41257981	40.5	NA
p0005	1.81	47.2	2.4	TRUE	TRUE	FALSE	TRUE	FALSE	FALSE	0.520428	0.005	28279877	36056008	44.73	NA
p0192	6.23	30.79	2.6	TRUE	TRUE	FALSE	TRUE	TRUE	FALSE	0.893887	0	41188697	37076003	58.75	NA
p0235	1.54	17.36	5.6	TRUE	TRUE	FALSE	TRUE	TRUE	TRUE	0.488835	0.001	26950376	37923152	55.56	NA
p0200	2.1	16.22	6.2	TRUE	TRUE	FALSE	TRUE	TRUE	TRUE	0.59451	0.015	31237516	38303008	62.46	NA
p0089	1.05	6.44	5.1	TRUE	TRUE	TRUE	TRUE	FALSE	FALSE	0.523232	0	28395891	26989924	33.26	NA
p0086	0.65	9.06	6.4	TRUE	TRUE	TRUE	TRUE	FALSE	FALSE	0.815314	NA	38858057	38008395	60.28	NA
p0100	0.36	4.58	6.4	TRUE	FALSE	FALSE	FALSE	FALSE	FALSE	NA	NA	NA	37770703	57.41	NA
p0129	0.56	5.85	6.4	TRUE	TRUE	TRUE	TRUE	FALSE	FALSE	0.84158	0.001	39657623	38097245	56.5	NA
p0216	1.24	17.11	5.3	TRUE	FALSE	FALSE	FALSE	FALSE	FALSE	NA	NA	NA	36034845	31.03	NA
p0092	11.43	12.88	6.1	TRUE	TRUE	FALSE	TRUE	FALSE	FALSE	0.51333	0	27984860	33728767	52.6	NA
p0065	1.64	9.64	6	TRUE	TRUE	FALSE	TRUE	TRUE	TRUE	0.874501	0.01	40630565	38668562	60.22	NA
p0225	0.9	5.91	5.8	TRUE	TRUE	TRUE	TRUE	TRUE	TRUE	0.907722	0.001	41580435	34924496	41.38	NA
p0169	6.9	10.68	5.1	TRUE	TRUE	FALSE	TRUE	TRUE	TRUE	0.864047	0.001	40325058	35368589	48.19	NA
p0026	1.08	9.36	5.4	TRUE	TRUE	TRUE	TRUE	FALSE	FALSE	1.0465	0	45224223	32570209	41.72	NA
p0233	3.16	1.57	4.2	FALSE	FALSE	FALSE	TRUE	FALSE	FALSE	0.591467	0.003	31120300	20380213	61.38	NA
p0184	10.41	32.76	2.3	TRUE	TRUE	FALSE	TRUE	FALSE	FALSE	0.789807	0	38061247	43565615	57.48	NA
p0008	1.85	6.79	5.5	TRUE	TRUE	FALSE	TRUE	FALSE	FALSE	0.774533	0.001	37574284	38031593	48.77	NA
p0072	0.77	7.73	2.6	TRUE	FALSE	TRUE	TRUE	FALSE	FALSE	0.891272	0.022	41114039	40810466	58.61	NA
p0131	0.46	14.18	5.9	TRUE	FALSE	TRUE	TRUE	FALSE	FALSE	0.917058	0.02	41841731	39401567	48.17	NA
p0207	8.59	21.7	5.8	TRUE	TRUE	FALSE	TRUE	TRUE	TRUE	1.09172	0	46306369	28439724	43.22	NA
p0110	0.33	11.59	5.9	TRUE	TRUE	TRUE	TRUE	FALSE	TRUE	1.04159	NA	45103775	31526459	55.24	NA
p0050	0.71	14.11	4.9	TRUE	TRUE	TRUE	TRUE	FALSE	TRUE	0.822002	0	39063635	36412167	52.03	NA
p0075	17	77.45	1.5	TRUE	TRUE	FALSE	TRUE	FALSE	FALSE	1.17518	0.001	48179606	36932513	33.82	NA
p0199	2.14	6.32	5.7	TRUE	TRUE	TRUE	TRUE	FALSE	FALSE	0.994698	0	43922866	40115013	49.85	NA
p0127	0.53	13.5	5.5	TRUE	TRUE	TRUE	TRUE	FALSE	FALSE	0.747398	0	36690571	37718553	53.32	NA
p0036	1.38	11.49	4.4	TRUE	TRUE	FALSE	TRUE	FALSE	FALSE	0.545266	0	29296036	39150683	68.18	NA
p0115	10.95	34.65	1.4	TRUE	TRUE	FALSE	TRUE	FALSE	FALSE	0.820932	0.031	39030832	35169989	55.06	NA
p0076	1.35	18.99	5.6	TRUE	TRUE	FALSE	TRUE	FALSE	FALSE	0.393535	0	22675853	39063539	47.5	NA
p0044	6.55	5.83	3.5	TRUE	TRUE	FALSE	TRUE	TRUE	TRUE	0.645645	0.002	33154878	37370420	68.7	NA
p0018	0.64	25.61	2.5	TRUE	TRUE	FALSE	TRUE	FALSE	FALSE	0.334762	0.004	19829242	33116979	56.46	NA
p0051	2.38	17.51	5.9	TRUE	TRUE	FALSE	TRUE	FALSE	FALSE	0.48658	0	26853894	34061374	55.58	NA
p0234	39.68	65.24	1.5	TRUE	FALSE	FALSE	TRUE	FALSE	FALSE	0.539118	0	29046847	39451394	53.76	NA
p0085	3.45	10.53	6.2	TRUE	TRUE	FALSE	TRUE	FALSE	FALSE	0.454744	0.001	25467851	40003121	57.48	NA
p0171	1.68	2.68	3.1	TRUE	TRUE	FALSE	TRUE	FALSE	FALSE	1.10055	0	46512025	34019132	71.18	NA
p0003	6.21	26.73	2.3	TRUE	TRUE	FALSE	TRUE	FALSE	FALSE	0.476422	0	26416442	33823274	51.77	NA
p0182	6.41	19.85	4.5	TRUE	TRUE	FALSE	TRUE	FALSE	FALSE	0.718255	0	35714421	44114735	45.94	NA
p0088	21.49	18.77	4.8	TRUE	TRUE	FALSE	TRUE	TRUE	TRUE	1.17535	0.002	48183257	37076293	58.72	NA
p0071	0.59	8.28	1.7	TRUE	TRUE	FALSE	TRUE	TRUE	TRUE	0.466885	0	26001653	29505596	40.91	NA
p0099	0.58	5.17	2.7	TRUE	TRUE	FALSE	TRUE	FALSE	FALSE	0.641839	0	33015533	30804888	65.08	NA
p0138	0.94	11.05	4.1	TRUE	TRUE	FALSE	TRUE	TRUE	TRUE	0.346949	0.037	20433339	31077980	29.49	NA
p0021	0.6	6.07	4.3	TRUE	TRUE	FALSE	TRUE	FALSE	FALSE	0.394274	0	22710587	32959944	48.1	NA
p0152	8.15	14.42	4.3	TRUE	TRUE	FALSE	TRUE	FALSE	FALSE	0.880532	NA	40805347	34925088	48.76	NA
p0206	4.05	27.22	4	TRUE	TRUE	FALSE	TRUE	FALSE	FALSE	0.435752	0.001	24619771	30688508	43.8	NA
p0237	28.67	89.25	5.4	TRUE	TRUE	FALSE	TRUE	FALSE	FALSE	0.832305	0.001	39377673	28476833	49.79	NA
p0061	5.09	38.64	3.4	FALSE	FALSE	FALSE	TRUE	FALSE	FALSE	0.969729	0	43271122	40153772	38.25	p0061/p0047 are same mom
p0203	18.93	64.61	4.5	TRUE	TRUE	FALSE	TRUE	FALSE	FALSE	0.619825	0.003	32198973	37294125	48.68	NA
p0177	22.92	79.94	3.6	TRUE	TRUE	FALSE	TRUE	TRUE	TRUE	0.778002	0.001	37685529	29789430	30.33	NA
p0097	1.18	34.95	2.9	TRUE	TRUE	TRUE	TRUE	TRUE	TRUE	0.822466	0.001	39077851	33753562	29.55	NA
p0095	48.35	131.6	5.4	TRUE	TRUE	FALSE	TRUE	TRUE	TRUE	1.08728	NA	46202269	36830204	41.27	NA
p0057	52.69	108.41	3.9	TRUE	TRUE	FALSE	TRUE	TRUE	TRUE	0.916973	NA	41839368	42812903	29.27	NA
p0098	3.1	31.79	5.2	TRUE	TRUE	FALSE	TRUE	FALSE	FALSE	0.557658	0	29793633	38896528	38.88	NA
p0123	1.92	13.84	5.2	TRUE	TRUE	FALSE	TRUE	FALSE	FALSE	0.460884	0.001	25738650	16664666	45.92	NA
p0213	1.13	21.17	5.9	TRUE	TRUE	FALSE	TRUE	FALSE	FALSE	0.278763	0	16956827	35483356	49.88	NA
p0219	16.88	40.72	4	TRUE	TRUE	FALSE	TRUE	FALSE	FALSE	0.754942	0	36938676	46086297	41.6	NA
p0079	5.85	69.83	4.6	TRUE	TRUE	FALSE	TRUE	FALSE	FALSE	0.582128	0.001	30758320	29337073	41.97	NA
p0116	4.13	20.71	6	TRUE	TRUE	FALSE	TRUE	FALSE	TRUE	0.400074	0	22982368	33054789	56.7	NA
p0188	8.1	81.6	5	TRUE	TRUE	FALSE	TRUE	TRUE	TRUE	1.34902	0	51613767	27521577	46.79	NA
p0049	138	73.89	4.8	TRUE	TRUE	FALSE	TRUE	TRUE	TRUE	1.05285	0.043	45379021	29253350	58.51	NA
p0158	61.52	177.27	4.3	TRUE	TRUE	FALSE	TRUE	TRUE	TRUE	0.571097	0	30326348	31343607	36.57	NA
p0055	29.05	98.05	3.8	TRUE	TRUE	FALSE	TRUE	FALSE	FALSE	0.664656	0.001	33843096	37244066	40.2	NA
p0074	19.03	85.36	5.6	TRUE	TRUE	FALSE	TRUE	FALSE	FALSE	0.584159	0.002	30837319	36807911	58.9	NA
p0224	0.56	34.51	4.5	TRUE	TRUE	TRUE	TRUE	FALSE	FALSE	0.911	0.003	41672451	28348507	52.02	NA
p0114	4	54.04	6.6	TRUE	TRUE	FALSE	TRUE	FALSE	FALSE	0.806716	0	38591726	40427312	68.53	NA
p0193	2.1	231.41	2.4	TRUE	TRUE	FALSE	TRUE	FALSE	FALSE	0.564478	NA	30064851	43334856	40.34	NA
p0196	1.93	44.29	2.8	TRUE	TRUE	FALSE	TRUE	TRUE	TRUE	0.570468	0.001	30301593	47902200	34.39	NA
p0139	2.41	51.89	4.1	TRUE	TRUE	FALSE	TRUE	TRUE	TRUE	0.58885	0	31019201	28012506	39	NA
p0240	35.24	96.58	5.1	TRUE	TRUE	FALSE	TRUE	FALSE	TRUE	0.72003	0.001	35774691	33823892	57.32	NA
p0064	0.41	15.89	5.7	TRUE	FALSE	TRUE	TRUE	FALSE	FALSE	0.936921	0	42389634	30226918	42.01	NA
p0113	1.73	28.26	6.1	TRUE	TRUE	FALSE	TRUE	FALSE	FALSE	0.488712	0.001	26945120	37169948	57.11	NA
p0038	1.29	20.2	5.4	TRUE	TRUE	TRUE	TRUE	FALSE	FALSE	0.996542	0	43970357	27452029	53.55	NA
p0001	88.11	276.1	2	TRUE	TRUE	FALSE	TRUE	FALSE	FALSE	0.599709	0	31436960	31881410	31.95	NA
p0078	16.81	198.46	4.2	TRUE	FALSE	FALSE	TRUE	FALSE	FALSE	0.736094	0	36315320	34774355	42.16	NA
p0185	3.45	18.87	4.7	TRUE	TRUE	FALSE	TRUE	FALSE	FALSE	0.350586	0	20612214	23029676	34.73	NA
p0141	5.87	37.3	4.8	TRUE	TRUE	FALSE	TRUE	TRUE	TRUE	0.235012	0	14597974	17506712	40.4	NA
p0024	0.76	5.62	6.6	TRUE	TRUE	TRUE	TRUE	TRUE	TRUE	0.745134	0	36615779	34792219	67.93	NA
p0147	0.58	20.27	5	TRUE	TRUE	TRUE	TRUE	TRUE	TRUE	0.920654	0	41941753	24290333	49	NA
p0056	12.97	112.87	6	TRUE	TRUE	FALSE	TRUE	TRUE	TRUE	0.295177	0	17815485	43539593	69.09	NA
p0231	0.55	20.37	5	TRUE	FALSE	FALSE	FALSE	TRUE	TRUE	NA	NA	NA	31934724	41.29	NA
p0209	53.5	39.98	6.6	TRUE	TRUE	FALSE	TRUE	TRUE	TRUE	0.243079	0.007	15040718	41016248	68.91	NA
p0218	4.21	33.42	5.3	TRUE	TRUE	FALSE	TRUE	TRUE	TRUE	0.278815	0	16959556	33073355	59.16	NA
p0190	32.8	80.96	3.4	TRUE	TRUE	FALSE	TRUE	TRUE	TRUE	0.400103	0	22983712	29195524	35.98	NA
p0178	4.13	25.87	4.4	TRUE	TRUE	FALSE	TRUE	TRUE	TRUE	0.159438	0	10272282	21049470	41.41	NA
p0096	1.04	20.29	5.9	TRUE	FALSE	FALSE	FALSE	TRUE	TRUE	NA	NA	NA	15031977	44.14	NA
p0162	5.9	48.17	4.1	TRUE	TRUE	TRUE	TRUE	TRUE	TRUE	0.895921	0.001	41246611	32046731	33.15	NA
p0073	0.49	19.06	5.5	TRUE	TRUE	TRUE	TRUE	TRUE	TRUE	0.89662	NA	41266509	25142988	45.96	NA
p0047	1.46	120.96	2.7	TRUE	TRUE	TRUE	TRUE	TRUE	TRUE	0.900123	0	41365933	32506097	29.49	p0061/p0047 are same mom
p0081	5.31	27.06	5	TRUE	TRUE	FALSE	TRUE	TRUE	TRUE	0.495654	NA	27240910	28374242	44.68	NA
p0109	16.16	43.61	4.9	TRUE	TRUE	FALSE	TRUE	TRUE	TRUE	0.373747	0.001	21736084	27719809	43.6	NA
p0194	15.82	79.43	3.8	TRUE	FALSE	FALSE	TRUE	TRUE	TRUE	0.63328	0.001	32700182	29260836	52.27	NA
p0212	3.35	126.67	3.8	TRUE	TRUE	FALSE	TRUE	TRUE	TRUE	0.858196	0	40152680	45393999	58.1	NA
p0242	2.31	65.17	6.4	TRUE	TRUE	FALSE	TRUE	TRUE	TRUE	0.588704	0.001	31013564	23763119	63.88	NA
p0040	1.05	39.34	5.4	TRUE	TRUE	FALSE	TRUE	TRUE	FALSE	0.472962	0	26266397	27175299	59.1	NA
p0156	5.42	48.37	4	TRUE	TRUE	FALSE	TRUE	TRUE	TRUE	0.25525	0.001	15701974	38432151	42.55	NA
p0153	0.98	44.2	5.4	TRUE	TRUE	TRUE	TRUE	TRUE	TRUE	0.901572	0	41406955	45647980	51.13	NA
p0052	0.85	20.02	5.2	TRUE	TRUE	TRUE	TRUE	TRUE	TRUE	0.702008	0.003	35157733	24051295	41.99	NA
p0165	0.02	176.46	5.9	TRUE	TRUE	TRUE	TRUE	TRUE	TRUE	0.921035	0	41952306	30136708	51.46	NA
p0149	8.39	60.33	5.1	TRUE	FALSE	FALSE	TRUE	TRUE	TRUE	0.630878	0.001	32611222	33128016	46.64	NA
p0029	3.68	100.78	4.6	TRUE	TRUE	FALSE	TRUE	TRUE	TRUE	0.407932	0	23348042	21617920	28.66	NA
p0004	2.45	33.53	3.8	TRUE	TRUE	FALSE	TRUE	TRUE	TRUE	0.695225	0.002	34922649	43528011	40.42	NA
p0143	2.66	78.86	6.8	TRUE	TRUE	FALSE	TRUE	TRUE	TRUE	0.485194	0.001	26794444	30283225	54.33	NA
p0103	1.36	15.44	5.8	TRUE	TRUE	FALSE	TRUE	TRUE	TRUE	0.428217	0.001	24278788	17851488	48.67	NA
p0022	2.75	28.1	4	TRUE	TRUE	FALSE	TRUE	TRUE	TRUE	0.330734	0	19627932	27979351	40.45	NA
p0244	2.08	21.47	6.6	TRUE	TRUE	FALSE	TRUE	TRUE	TRUE	0.912119	0.002	41703799	20862871	56.98	NA
p0179	28.76	255.18	2.2	TRUE	FALSE	TRUE	TRUE	TRUE	TRUE	0.638046	NA	32876129	45890095	20.65	NA
p0172	25.94	87.64	3.5	TRUE	TRUE	FALSE	TRUE	TRUE	TRUE	0.484025	0	26744257	31988580	31.87	NA
p0059	11.07	66.9	4.6	TRUE	TRUE	FALSE	TRUE	TRUE	TRUE	0.620542	0	32225882	30299836	37.12	NA
p0077	2.86	39.73	3	TRUE	TRUE	FALSE	TRUE	TRUE	TRUE	0.505211	0	27644784	38323159	31.59	NA
p0202	21.45	89.69	2.8	TRUE	TRUE	FALSE	TRUE	TRUE	TRUE	0.494738	0	27202021	38275306	30.04	NA
p0011	3.57	51.19	5.9	TRUE	TRUE	FALSE	TRUE	TRUE	TRUE	0.46477	0	25909145	20412861	45.46	NA
p0197	16.4	135.1	4	TRUE	TRUE	FALSE	TRUE	TRUE	TRUE	0.442709	0.004	24932314	24825431	35.6	NA
p0048	15.75	52.39	5.8	TRUE	TRUE	FALSE	TRUE	TRUE	TRUE	0.564876	NA	30080630	27857175	48.36	NA
p0084	3.11	35.87	5.3	TRUE	TRUE	TRUE	TRUE	TRUE	TRUE	0.780047	0.001	37750912	32172159	55.31	NA
p0167	12.18	144.63	2.7	TRUE	TRUE	FALSE	TRUE	TRUE	TRUE	0.568647	0	30229778	40716748	27.57	NA
p0053	2.71	62.52	6.2	TRUE	TRUE	FALSE	TRUE	FALSE	TRUE	0.701241	NA	35131228	37580435	52.03	NA
p0034	18.28	156.37	4.7	TRUE	TRUE	FALSE	TRUE	TRUE	TRUE	0.818301	0	38950037	33217922	32.67	NA
p0214	1.06	15.62	6	FALSE	FALSE	FALSE	TRUE	TRUE	TRUE	0.332217	0	19702169	27519750	51.93	p0214/p0126 are same mom
p0198	1.06	28.8	5.8	TRUE	TRUE	TRUE	TRUE	FALSE	TRUE	0.889219	NA	41055282	25092488	47.09	NA
p0070	2.54	69.07	5.6	TRUE	TRUE	FALSE	TRUE	TRUE	TRUE	0.721667	0	35830191	28276992	43.64	NA
p0183	1.61	19.88	6.6	TRUE	TRUE	TRUE	TRUE	TRUE	TRUE	0.915629	0.048	41801903	31461396	56.45	NA
p0159	0.48	8.79	5.3	TRUE	TRUE	TRUE	TRUE	TRUE	TRUE	0.942513	0.001	42541942	29058985	38.42	NA
p0132	7.67	54.16	5.4	TRUE	TRUE	FALSE	TRUE	TRUE	TRUE	0.914877	NA	41780918	26812435	38.64	NA
p0210	0.8	6.04	5.9	TRUE	FALSE	FALSE	FALSE	TRUE	TRUE	NA	NA	NA	28258576	48.38	NA
p0243	0.86	14.94	6.1	TRUE	TRUE	TRUE	TRUE	FALSE	TRUE	0.838581	0	39567397	23690694	47.51	NA
p0133	9.2	146.93	3.5	TRUE	TRUE	FALSE	TRUE	TRUE	TRUE	0.870737	NA	40520950	40802530	28.85	NA
p0204	5.2	40.99	5.2	TRUE	TRUE	FALSE	TRUE	TRUE	TRUE	0.693794	0.002	34872849	27144055	35.86	NA
p0063	5.83	89.82	7	TRUE	TRUE	FALSE	TRUE	TRUE	TRUE	0.618851	0.001	32162429	38921022	65.29	NA
p0014	43.38	142.52	4.1	TRUE	TRUE	FALSE	TRUE	TRUE	TRUE	0.752438	0	36856537	42289284	40.55	NA
p0069	10.14	44.36	4.7	TRUE	TRUE	TRUE	TRUE	TRUE	FALSE	1.04377	0.003	45157250	22955341	43.41	NA
p0043	3.36	47.38	5.5	TRUE	TRUE	FALSE	TRUE	FALSE	TRUE	0.553954	0	29645540	20674134	44.24	NA
p0090	7.02	31.81	5.4	TRUE	TRUE	FALSE	TRUE	TRUE	TRUE	0.623346	0	32330784	29260320	41.04	NA
p0046	2.02	22.57	3.1	TRUE	TRUE	FALSE	TRUE	FALSE	FALSE	0.402293	0	23085885	41032691	31.24	NA
p0124	11.44	19.54	6.1	TRUE	FALSE	FALSE	TRUE	TRUE	TRUE	0.550011	0.005	29487296	29439416	53.43	NA
p0112	6.64	58.76	1.9	TRUE	FALSE	TRUE	TRUE	TRUE	TRUE	0.981575	0	43582351	34699456	21.33	NA
p0130	11.03	68.93	4.3	TRUE	TRUE	FALSE	TRUE	TRUE	TRUE	0.467146	0	26013080	24189406	39.55	NA
p0221	2.19	33.42	6.2	TRUE	TRUE	FALSE	TRUE	FALSE	FALSE	0.547604	0.001	29390390	39922557	60.99	NA
p0186	3.07	27.51	5.4	TRUE	TRUE	FALSE	TRUE	FALSE	FALSE	0.635924	0.004	32797883	43351936	60.15	NA
p0170	2.17	33.14	1.4	TRUE	TRUE	FALSE	TRUE	FALSE	FALSE	0.283087	0.001	17184382	39003943	28.65	NA
p0173	1.31	8.89	6.5	TRUE	TRUE	FALSE	TRUE	FALSE	FALSE	0.317853	0.001	18978811	29832210	43.37	NA
p0002	3.5	151.07	2	TRUE	TRUE	FALSE	TRUE	FALSE	FALSE	1.4678	0	53639427	36900702	28.24	NA
p0150	0.75	16.13	3.3	TRUE	TRUE	TRUE	TRUE	FALSE	FALSE	0.418451	0	23833067	31670524	32.4	NA
p0195	7.95	25.3	4.6	TRUE	TRUE	FALSE	TRUE	FALSE	FALSE	0.49491	0.001	27209334	36244379	25.28	NA
p0160	24.95	72.75	1.8	TRUE	TRUE	FALSE	TRUE	FALSE	FALSE	0.683367	NA	34507780	37627539	10.26	NA
p0009	2.39	114.22	1.5	TRUE	TRUE	FALSE	TRUE	TRUE	TRUE	0.640992	0	32984422	37751698	20.7	NA
p0087	53.08	51.69	3.1	TRUE	TRUE	FALSE	TRUE	FALSE	FALSE	0.778001	0	37685489	38044081	30.53	NA
p0094	24.48	59.81	2.9	TRUE	TRUE	FALSE	TRUE	FALSE	FALSE	0.569164	0	30250183	36071791	20.42	NA
p0033	3.07	27.54	4.4	TRUE	FALSE	FALSE	FALSE	FALSE	FALSE	NA	NA	NA	31913923	33.71	NA
p0227	6.88	108.54	1.6	TRUE	TRUE	FALSE	TRUE	FALSE	FALSE	0.772069	0	37495014	36600986	16.98	NA
p0144	11.46	12.75	5.2	TRUE	TRUE	FALSE	TRUE	FALSE	FALSE	0.596915	0	31329908	26832237	31.18	NA
p0155	1.23	6.09	6	TRUE	TRUE	TRUE	TRUE	FALSE	FALSE	1.02671	0.003	44734908	26299856	35.14	NA
p0145	18.15	15.53	4.4	TRUE	TRUE	FALSE	TRUE	FALSE	FALSE	0.470603	0	26163814	28034830	34.45	NA
p0136	9.05	132.31	1.3	TRUE	TRUE	FALSE	TRUE	TRUE	TRUE	1.21012	NA	48918558	37910748	24.01	NA
p0174	3.98	41.6	5.5	TRUE	TRUE	FALSE	TRUE	TRUE	TRUE	0.551064	0.001	29529609	26569943	43.11	NA
p0032	15.92	49.16	5.1	TRUE	TRUE	FALSE	TRUE	FALSE	FALSE	0.680628	0	34411275	28214170	29.6	NA
p0215	1.63	65.61	4.4	TRUE	TRUE	FALSE	TRUE	FALSE	FALSE	0.514738	0.001	28043526	30824773	39.99	NA
p0236	1.88	9.38	5.6	TRUE	TRUE	FALSE	TRUE	FALSE	FALSE	0.69196	0.002	34808910	26134973	28.95	NA
p0104	3.85	159.58	1.5	TRUE	FALSE	FALSE	TRUE	FALSE	FALSE	0.404121	0	23171049	42622876	21.37	NA
p0245	1.03	23.2	5.7	TRUE	TRUE	FALSE	TRUE	FALSE	FALSE	0.391419	0	22576232	31488184	28.18	NA
p0125	6.02	21.46	6.4	TRUE	TRUE	FALSE	TRUE	FALSE	FALSE	0.589743	0.001	31053741	33641312	46.54	NA
p0007	6.91	40.36	5.5	TRUE	TRUE	FALSE	TRUE	TRUE	TRUE	0.697493	0	35001406	29312683	49.85	NA
p0164	2.96	9.78	5.5	TRUE	FALSE	FALSE	TRUE	FALSE	FALSE	0.867917	0.001	40438527	29430770	35.82	NA
p0205	3.15	29.89	6	TRUE	TRUE	FALSE	TRUE	TRUE	TRUE	0.787925	NA	38001625	39722513	42.79	NA
p0031	11.48	13.51	5	TRUE	TRUE	FALSE	TRUE	FALSE	FALSE	0.62656	0	32450728	27346096	30	NA
p0187	1.2	12.8	5.3	TRUE	FALSE	TRUE	FALSE	FALSE	FALSE	NA	NA	NA	26449016	27.29	NA
p0222	10.4	4.73	7.6	TRUE	TRUE	FALSE	TRUE	FALSE	FALSE	0.450876	0	25296435	39374418	0.43	NA
p0042	1.05	40.94	1.4	TRUE	FALSE	TRUE	FALSE	FALSE	FALSE	NA	NA	NA	35107043	26.6	NA
p0128	1.35	34.87	5.8	TRUE	TRUE	FALSE	TRUE	FALSE	FALSE	0.395597	0.008	22772697	29587542	35.8	NA
p0108	18.4	38.12	1.3	TRUE	TRUE	FALSE	TRUE	TRUE	TRUE	0.671825	NA	34099219	35681722	30.6	NA
p0148	6.03	44.13	1.2	TRUE	TRUE	FALSE	TRUE	FALSE	FALSE	0.971617	0	43320963	35355973	37.71	NA
p0166	13.35	71.47	1.7	TRUE	TRUE	FALSE	TRUE	FALSE	FALSE	1.05555	0.006	45444623	35514310	20.19	NA
p0241	1.36	98.6	1.5	TRUE	TRUE	TRUE	TRUE	FALSE	TRUE	0.834455	0	39442796	31719148	24.34	NA
p0228	26.69	267.72	3.3	TRUE	TRUE	FALSE	TRUE	TRUE	TRUE	0.19627	0	12421306	37998295	36.09	NA
p0080	0.43	15.89	5.4	TRUE	TRUE	TRUE	TRUE	TRUE	TRUE	0.931468	0	42240318	36969067	37.87	NA
p0238	3.43	325.01	3.5	TRUE	TRUE	FALSE	TRUE	TRUE	TRUE	0.825667	0	39175735	40491957	30.45	NA
p0223	9.5	50.97	1.8	TRUE	TRUE	FALSE	TRUE	TRUE	TRUE	0.499974	0	27423956	36882316	38.94	NA
p0067	1.21	10.38	5.7	TRUE	TRUE	TRUE	TRUE	TRUE	FALSE	0.959541	0.002	43000484	30126466	39.49	NA
p0163	0.99	17.34	5.2	TRUE	TRUE	TRUE	TRUE	TRUE	TRUE	0.971943	0	43329583	31388677	41.55	NA
p0175	6.9	25.87	1.9	TRUE	TRUE	FALSE	TRUE	TRUE	TRUE	0.771595	0	37479754	34330151	32.32	NA
p0060	7.59	90.37	2	TRUE	TRUE	FALSE	TRUE	TRUE	TRUE	0.488773	0.001	26947766	38966987	24.3	NA
p0230	1.19	14.42	5.8	TRUE	TRUE	FALSE	TRUE	TRUE	TRUE	0.412231	0.001	23546881	30746883	37.23	NA
p0111	1.32	21.02	3.9	TRUE	TRUE	TRUE	TRUE	TRUE	TRUE	0.852512	0	39984269	38439779	30.36	NA
p0106	0.14	9	5.9	TRUE	TRUE	TRUE	TRUE	TRUE	TRUE	0.927106	0	42120275	28900936	40.96	NA
p0054	3.6	25.64	6.1	TRUE	FALSE	TRUE	TRUE	TRUE	TRUE	0.957253	0	42939330	36850438	43.96	NA
p0157	0.44	7.65	5.9	TRUE	TRUE	TRUE	TRUE	TRUE	TRUE	1.08524	0	46154408	32096734	45.46	NA
p0135	5.27	14	6	TRUE	TRUE	FALSE	TRUE	TRUE	TRUE	0.882854	0	40872370	34182327	46.11	NA
p0012	12.97	41.15	1.7	TRUE	TRUE	FALSE	TRUE	TRUE	TRUE	1.02687	0	44739098	40515632	26.87	NA
p0015	3.87	11.82	6.1	TRUE	TRUE	FALSE	TRUE	TRUE	TRUE	0.877241	0.037	40710110	34036310	42.54	NA
p0093	3.4	5.32	6.5	TRUE	FALSE	FALSE	TRUE	TRUE	TRUE	0.61601	0.005	32055639	34196214	49.7	NA
p0151	3.45	50.05	2.7	TRUE	TRUE	FALSE	TRUE	TRUE	TRUE	0.556737	0	29756862	37951800	27.4	NA
p0025	1.49	43.92	1.3	TRUE	TRUE	FALSE	TRUE	TRUE	TRUE	0.364928	0.002	21311174	34636169	32.84	NA
p0102	5.28	43.94	1.1	TRUE	TRUE	FALSE	TRUE	TRUE	TRUE	1.14054	NA	47421131	44849764	28.83	NA
p0121	2.72	25.03	5.5	TRUE	TRUE	FALSE	TRUE	TRUE	TRUE	0.558071	0	29810098	30747766	36.99	NA
p0142	39.37	111.91	3.3	TRUE	TRUE	FALSE	TRUE	FALSE	FALSE	0.296612	0	17889886	40054887	25.9	NA
p0126	1.64	4.59	6.9	TRUE	TRUE	FALSE	TRUE	FALSE	FALSE	0.674525	0.001	34195246	28991082	56.6	p0214/p0126 are same mom

## Sheet: S2
Trait	N	Mean	Median	Min	Max	pct2.5	pct97.5	units
Milk CRP	236	197.02	101.3	4.3	1800.2	12.575	1239.96	ng/ml
Milk glucose	236	30.7986	29.85	6.9	67.13	12.745	54.9913	mg/dl
Milk IL-6	233	18.8862	3.843	0.118	1084.2	0.4952	127.389	pg/ml
Milk insulin	236	28.5825	24.685	3.79	115.91	6.93875	75.565	IU/ml
Milk leptin	236	659.976	493.385	75.2	3966.3	121.582	2049.41	pg/ml
Milk volume expressed	216	66.687	60	5	212	10.75	163.625	ml
Milk fat %	158	4.78692	4.68465	1.22944	8.18564	2.47091	7.16495	%
Gestational weight gain	232	12.4907	12.2735	-6.81	38.1018	0.8325	24.5114	kg
Milk lactose %	158	6.603	6.62703	5.98976	7.06729	6.2127	7.00899	%
Maternal pre-pregnancy BMI	235	26.3659	25.46	18.5	56.75	19.5345	38.8035	kg/m^2
Maternal age	236	31.1186	31	21	42	23	39	years
Parity	236	1.16525	1	0	6	0	3.125	# previous births

## Sheet: S3
logFC	logCPM	F	PValue	trait.FDR	trait	gene_id	gene_name	all.FDR
1.01782	6.32442	166.48	1.89684e-25	2.38698e-21	Milk IL6	ENSG00000185215	TNFAIP2	4.05787e-20
0.675612	4.37071	154.285	2.54537e-24	1.60155e-20	Milk IL6	ENSG00000090339	ICAM1	2.72263e-19
0.599343	7.39205	131.746	8.11971e-22	3.40595e-18	Milk IL6	ENSG00000196924	FLNA	5.79011e-17
1.36284	5.35626	120.78	1.49487e-20	4.70285e-17	Milk IL6	ENSG00000038427	VCAN	7.99484e-16
0.404047	4.7285	117.01	2.17341e-20	5.47004e-17	Milk IL6	ENSG00000184014	DENND5A	9.29907e-16
1.01547	4.28068	116.217	5.09861e-20	1.06935e-16	Milk IL6	ENSG00000184557	SOCS3	1.81789e-15
1.28225	4.28711	111.38	1.95083e-19	3.3885e-16	Milk IL6	ENSG00000119535	CSF3R	5.76046e-15
1.26849	2.80768	110.84	2.15417e-19	3.3885e-16	Milk IL6	ENSG00000101336	HCK	5.76046e-15
0.413053	5.29919	108.005	3.68837e-19	5.15716e-16	Milk IL6	ENSG00000102265	TIMP1	8.76717e-15
1.11956	4.05404	107.98	5.03199e-19	6.33226e-16	Milk IL6	ENSG00000043462	LCP2	1.07648e-14
1.51657	2.90728	106.957	6.67442e-19	7.49648e-16	Milk IL6	ENSG00000100368	CSF2RB	1.2744e-14
1.09408	4.51611	106.756	7.14858e-19	7.49648e-16	Milk IL6	ENSG00000115956	PLEK	1.2744e-14
1.07675	5.74604	106.463	7.78545e-19	7.53631e-16	Milk IL6	ENSG00000140678	ITGAX	1.28117e-14
1.09315	4.18563	105.894	9.09721e-19	8.17709e-16	Milk IL6	ENSG00000142347	MYO1F	1.39011e-14
0.638556	5.2506	105.259	1.06152e-18	8.90543e-16	Milk IL6	ENSG00000103187	COTL1	1.51392e-14
0.996019	4.21372	104.274	1.44069e-18	1.13311e-15	Milk IL6	ENSG00000000938	FGR	1.92628e-14
0.422842	5.896	103.243	1.70179e-18	1.2342e-15	Milk IL6	ENSG00000142634	EFHD2	2.09814e-14
1.41961	3.49176	103.393	1.8625e-18	1.2342e-15	Milk IL6	ENSG00000085265	FCN1	2.09814e-14
0.483048	6.07955	102.979	1.957e-18	1.2342e-15	Milk IL6	ENSG00000198959	TGM2	2.09814e-14
0.720188	5.71546	103.217	1.96154e-18	1.2342e-15	Milk IL6	ENSG00000011422	PLAUR	2.09814e-14
1.0358	5.99791	102.645	2.3246e-18	1.39299e-15	Milk IL6	ENSG00000169554	ZEB2	2.36808e-14
0.716802	3.53038	101.322	2.83645e-18	1.59288e-15	Milk IL6	ENSG00000142185	TRPM2	2.7079e-14
1.06291	3.90131	101.824	2.91134e-18	1.59288e-15	Milk IL6	ENSG00000066336	SPI1	2.7079e-14
0.592503	5.57746	101.282	3.40168e-18	1.78361e-15	Milk IL6	ENSG00000118503	TNFAIP3	3.03214e-14
1.17568	3.18643	100.789	3.8921e-18	1.95913e-15	Milk IL6	ENSG00000173391	OLR1	3.33052e-14
1.12901	4.22791	97.5806	1.01647e-17	4.91972e-15	Milk IL6	ENSG00000122862	SRGN	8.36352e-14
0.782235	4.11087	97.2299	1.08673e-17	5.06498e-15	Milk IL6	ENSG00000070961	ATP2B1	8.61047e-14
1.09581	4.05713	96.8076	1.27533e-17	5.73171e-15	Milk IL6	ENSG00000141506	PIK3R5	9.74391e-14
0.968221	4.1967	96.2046	1.52381e-17	6.61229e-15	Milk IL6	ENSG00000180353	HCLS1	1.12409e-13
0.926532	3.75968	95.7277	1.71766e-17	7.04025e-15	Milk IL6	ENSG00000183023	SLC8A1	1.19684e-13
1.14529	3.22408	95.708	1.73433e-17	7.04025e-15	Milk IL6	ENSG00000100055	CYTH4	1.19684e-13
0.980176	3.76966	95.5932	1.81785e-17	7.14869e-15	Milk IL6	ENSG00000059804	SLC2A3	1.21528e-13
0.350255	4.44149	93.1792	1.98995e-17	7.4426e-15	Milk IL6	ENSG00000131669	NINJ1	1.26524e-13
0.583536	7.85417	95.2524	2.01087e-17	7.4426e-15	Milk IL6	ENSG00000130066	SAT1	1.26524e-13
0.584574	4.11082	94.4888	2.22103e-17	7.98556e-15	Milk IL6	ENSG00000129667	RHBDF2	1.35755e-13
0.977385	4.33504	94.8131	2.30846e-17	8.06933e-15	Milk IL6	ENSG00000132334	PTPRE	1.37179e-13
0.300262	5.31362	92.6275	2.51181e-17	8.54287e-15	Milk IL6	ENSG00000077150	NFKB2	1.45229e-13
0.398551	4.15297	92.2079	3.01717e-17	9.9916e-15	Milk IL6	ENSG00000146232	NFKBIE	1.69857e-13
0.837425	4.30881	93.1347	3.77083e-17	1.20548e-14	Milk IL6	ENSG00000052795	FNIP2	2.04931e-13
0.849498	4.93294	93.1054	3.85182e-17	1.20548e-14	Milk IL6	ENSG00000132205	EMILIN2	2.04931e-13
1.11172	3.21307	92.9926	3.92757e-17	1.20548e-14	Milk IL6	ENSG00000151651	ADAM8	2.04931e-13
0.910941	3.4435	92.407	4.63042e-17	1.38736e-14	Milk IL6	ENSG00000266094	RASSF5	2.35852e-13
0.321918	6.09438	90.3687	6.42683e-17	1.88082e-14	Milk IL6	ENSG00000186635	ARAP1	3.1974e-13
0.724938	4.37174	90.9945	7.1817e-17	2.02566e-14	Milk IL6	ENSG00000028137	TNFRSF1B	3.44362e-13
0.571171	5.51745	90.9705	7.2437e-17	2.02566e-14	Milk IL6	ENSG00000072786	STK10	3.44362e-13
0.562035	3.84264	89.8828	8.0314e-17	2.19711e-14	Milk IL6	ENSG00000141480	ARRB2	3.73509e-13
0.30995	5.56295	88.9269	9.04884e-17	2.42278e-14	Milk IL6	ENSG00000109320	NFKB1	4.11873e-13
0.614127	5.34959	89.6495	1.08732e-16	2.81339e-14	Milk IL6	ENSG00000025708	TYMP	4.78277e-13
0.715202	3.99458	89.5049	1.09549e-16	2.81339e-14	Milk IL6	ENSG00000156273	BACH1	4.78277e-13
0.380317	7.04722	89.1197	1.16912e-16	2.94245e-14	Milk IL6	ENSG00000099331	MYO9B	5.00217e-13
0.994622	3.47415	89.0019	1.32285e-16	3.26407e-14	Milk IL6	ENSG00000184922	FMNL1	5.54893e-13
1.00283	3.87758	88.782	1.43308e-16	3.41584e-14	Milk IL6	ENSG00000155629	PIK3AP1	5.80693e-13
1.02969	4.14852	88.7765	1.43865e-16	3.41584e-14	Milk IL6	ENSG00000176788	BASP1	5.80693e-13
0.679417	4.95952	88.4421	1.58361e-16	3.69039e-14	Milk IL6	ENSG00000124126	PREX1	6.27366e-13
0.561313	3.8121	87.3391	1.85148e-16	4.23618e-14	Milk IL6	ENSG00000125772	GPCPD1	7.2015e-13
1.18413	3.64956	87.3252	2.24899e-16	5.05381e-14	Milk IL6	ENSG00000010327	STAB1	8.59148e-13
0.604051	4.27085	84.9636	4.4751e-16	9.87977e-14	Milk IL6	ENSG00000241839	PLEKHO2	1.67956e-12
0.480117	7.38517	84.8711	4.79636e-16	1.04065e-13	Milk IL6	ENSG00000100906	NFKBIA	1.7691e-12
0.439828	4.77816	84.028	5.37989e-16	1.14747e-13	Milk IL6	ENSG00000128512	DOCK4	1.95069e-12
0.587596	3.25204	82.7459	7.28438e-16	1.50384e-13	Milk IL6	ENSG00000140859	KIFC3	2.55653e-12
0.948245	2.97142	83.3167	7.28975e-16	1.50384e-13	Milk IL6	ENSG00000089820	ARHGAP4	2.55653e-12
0.778629	5.13229	83.314	7.88204e-16	1.5998e-13	Milk IL6	ENSG00000119508	NR4A3	2.71966e-12
0.788422	4.39037	83.1194	8.31991e-16	1.66187e-13	Milk IL6	ENSG00000112149	CD83	2.82518e-12
0.883382	2.16832	82.01	8.51348e-16	1.67396e-13	Milk IL6	ENSG00000141526	SLC16A3	2.84574e-12
0.543364	3.72241	81.7464	1.10384e-15	2.13704e-13	Milk IL6	ENSG00000031081	ARHGAP31	3.63297e-12
1.20097	3.84309	81.2201	1.53184e-15	2.92071e-13	Milk IL6	ENSG00000162711	NLRP3	4.9652e-12
0.934382	3.9956	80.9454	1.65628e-15	3.11084e-13	Milk IL6	ENSG00000162511	LAPTM5	5.28842e-12
1.06928	3.32544	80.8355	1.71527e-15	3.16658e-13	Milk IL6	ENSG00000188897	CTD-3088G3.8	5.38319e-12
0.98423	3.10913	80.7807	1.73629e-15	3.16658e-13	Milk IL6	ENSG00000136689	IL1RN	5.38319e-12
1.00438	3.69261	79.0622	3.0322e-15	5.45103e-13	Milk IL6	ENSG00000116701	NCF2	9.26675e-12
0.440671	8.86549	78.8454	3.18431e-15	5.64385e-13	Milk IL6	ENSG00000112096	SOD2	9.59455e-12
0.950312	4.44628	78.8796	3.23011e-15	5.64551e-13	Milk IL6	ENSG00000130775	THEMIS2	9.59737e-12
0.970075	3.15015	78.2604	3.83615e-15	6.6129e-13	Milk IL6	ENSG00000163219	ARHGAP25	1.12419e-11
1.18311	3.1882	77.8363	4.50545e-15	7.66171e-13	Milk IL6	ENSG00000140379	BCL2A1	1.30249e-11
1.1926	2.61846	77.6214	4.67672e-15	7.84692e-13	Milk IL6	ENSG00000155307	SAMSN1	1.33398e-11
0.858986	3.36375	77.5992	4.76308e-15	7.88666e-13	Milk IL6	ENSG00000136040	PLXNC1	1.34073e-11
0.272577	5.52872	76.0444	5.31176e-15	8.68094e-13	Milk IL6	ENSG00000133657	ATP13A3	1.47576e-11
1.08371	3.40563	77.0242	5.84353e-15	9.42757e-13	Milk IL6	ENSG00000155926	SLA	1.60269e-11
0.444017	5.751	76.787	6.09457e-15	9.70811e-13	Milk IL6	ENSG00000104093	DMXL2	1.65038e-11
1.07343	4.20825	76.5393	6.89967e-15	1.08532e-12	Milk IL6	ENSG00000169429	CXCL8	1.84504e-11
0.49332	6.0292	76.0654	7.93421e-15	1.23264e-12	Milk IL6	ENSG00000026508	CD44	2.09549e-11
1.16013	2.79378	75.9707	8.07041e-15	1.23851e-12	Milk IL6	ENSG00000169896	ITGAM	2.10547e-11
0.931074	2.56014	75.7367	8.22156e-15	1.24651e-12	Milk IL6	ENSG00000071246	VASH1	2.11906e-11
0.513326	5.75371	75.8969	8.40849e-15	1.25967e-12	Milk IL6	ENSG00000170525	PFKFB3	2.14144e-11
1.17544	2.76309	75.5855	9.21318e-15	1.36398e-12	Milk IL6	ENSG00000141968	VAV1	2.31877e-11
0.73204	2.90598	74.922	1.03317e-14	1.51179e-12	Milk IL6	ENSG00000113070	HBEGF	2.57005e-11
0.405388	4.18475	73.6998	1.37299e-14	1.98595e-12	Milk IL6	ENSG00000111817	DSE	3.37611e-11
0.998463	4.7487	74.1558	1.50351e-14	2.1404e-12	Milk IL6	ENSG00000160255	ITGB2	3.63868e-11
0.570153	6.99626	74.1205	1.51379e-14	2.1404e-12	Milk IL6	ENSG00000216490	IFI30	3.63868e-11
1.01168	3.67341	73.6606	1.75719e-14	2.45695e-12	Milk IL6	ENSG00000182578	CSF1R	4.17681e-11
0.652072	3.97917	73.5214	1.7876e-14	2.472e-12	Milk IL6	ENSG00000137841	PLCB2	4.2024e-11
0.786189	3.91188	73.5118	1.83586e-14	2.51114e-12	Milk IL6	ENSG00000105329	TGFB1	4.26894e-11
1.1462	4.21618	73.2456	2.02968e-14	2.7464e-12	Milk IL6	ENSG00000018280	SLC11A1	4.66888e-11
0.415482	3.96364	72.2917	2.06137e-14	2.75961e-12	Milk IL6	ENSG00000140199	SLC12A6	4.69133e-11
1.00189	3.63393	72.6811	2.43489e-14	3.22533e-12	Milk IL6	ENSG00000143226	FCGR2A	5.48305e-11
0.711008	3.11721	72.1521	2.72774e-14	3.57561e-12	Milk IL6	ENSG00000127507	ADGRE2	6.07854e-11
0.193344	6.65419	70.8112	2.96461e-14	3.84604e-12	Milk IL6	ENSG00000254087	LYN	6.53827e-11
0.694772	5.13042	71.334	3.80787e-14	4.88765e-12	Milk IL6	ENSG00000026025	VIM	8.309e-11
0.221531	7.51517	70.0557	3.84518e-14	4.88765e-12	Milk IL6	ENSG00000173193	PARP14	8.309e-11
0.938296	4.23286	70.8321	4.51779e-14	5.68519e-12	Milk IL6	ENSG00000134516	DOCK2	9.66482e-11
1.11688	2.16628	70.3495	4.86724e-14	6.06429e-12	Milk IL6	ENSG00000187775	DNAH17	1.03093e-10
0.526589	4.69131	70.3894	5.09822e-14	6.2898e-12	Milk IL6	ENSG00000117228	GBP1	1.06927e-10
0.517133	3.13054	69.6793	5.31443e-14	6.49289e-12	Milk IL6	ENSG00000197122	SRC	1.10379e-10
1.02332	2.9556	70.1972	5.51339e-14	6.6712e-12	Milk IL6	ENSG00000104951	IL4I1	1.1341e-10
0.737126	2.74094	69.4041	6.44996e-14	7.73013e-12	Milk IL6	ENSG00000167604	NFKBID	1.31412e-10
0.947689	4.85452	69.7152	6.58399e-14	7.81632e-12	Milk IL6	ENSG00000120708	TGFBI	1.32877e-10
0.991061	6.53638	69.0929	8.12364e-14	9.55401e-12	Milk IL6	ENSG00000123384	LRP1	1.62418e-10
0.562001	3.72699	68.8702	8.26352e-14	9.62853e-12	Milk IL6	ENSG00000056558	TRAF1	1.63685e-10
0.951367	4.2792	68.9628	8.46756e-14	9.77575e-12	Milk IL6	ENSG00000165168	CYBB	1.66188e-10
0.265369	6.10066	68.0102	9.28565e-14	1.06228e-11	Milk IL6	ENSG00000172216	CEBPB	1.80587e-10
0.301564	4.94518	67.6892	9.41966e-14	1.0679e-11	Milk IL6	ENSG00000163625	WDFY3	1.81543e-10
0.860276	3.65273	68.4559	9.96559e-14	1.11971e-11	Milk IL6	ENSG00000128815	WDFY4	1.9035e-10
0.654374	3.55116	67.822	1.1646e-13	1.29693e-11	Milk IL6	ENSG00000051523	CYBA	2.20478e-10
0.915416	4.43423	67.8968	1.21576e-13	1.34203e-11	Milk IL6	ENSG00000081237	PTPRC	2.28144e-10
0.631601	2.96041	67.3387	1.26441e-13	1.38359e-11	Milk IL6	ENSG00000090376	IRAK3	2.35211e-10
1.20524	3.82631	67.2203	1.53002e-13	1.65387e-11	Milk IL6	ENSG00000108691	CCL2	2.81159e-10
0.68273	4.44486	67.1816	1.53769e-13	1.65387e-11	Milk IL6	ENSG00000135596	MICAL1	2.81159e-10
0.900655	2.05816	66.523	1.63657e-13	1.7453e-11	Milk IL6	ENSG00000112137	PHACTR1	2.96701e-10
0.287361	4.93203	66.0281	1.65477e-13	1.74612e-11	Milk IL6	ENSG00000111679	PTPN6	2.9684e-10
1.13215	2.91695	66.9132	1.66508e-13	1.74612e-11	Milk IL6	ENSG00000114013	CD86	2.9684e-10
0.998268	3.01087	66.471	1.95434e-13	2.03252e-11	Milk IL6	ENSG00000161638	ITGA5	3.45528e-10
0.939639	4.06393	66.3681	2.04209e-13	2.10636e-11	Milk IL6	ENSG00000069424	KCNAB2	3.58082e-10
0.928834	3.25157	66.2349	2.10006e-13	2.14855e-11	Milk IL6	ENSG00000074416	MGLL	3.65253e-10
0.265377	6.47111	65.4843	2.26392e-13	2.29752e-11	Milk IL6	ENSG00000071054	MAP4K4	3.90578e-10
0.926817	3.07826	65.7986	2.43928e-13	2.4428e-11	Milk IL6	ENSG00000023902	PLEKHO1	4.15276e-10
0.772572	3.9267	65.8271	2.44591e-13	2.4428e-11	Milk IL6	ENSG00000115919	KYNU	4.15276e-10
0.524881	2.47671	64.7153	2.48396e-13	2.46127e-11	Milk IL6	ENSG00000058091	CDK14	4.18417e-10
0.80195	2.73681	65.5122	2.57218e-13	2.52877e-11	Milk IL6	ENSG00000164691	TAGAP	4.29891e-10
1.12228	2.20967	65.103	2.91192e-13	2.84059e-11	Milk IL6	ENSG00000015285	WAS	4.829e-10
0.234305	5.66024	63.8816	3.40087e-13	3.28983e-11	Milk IL6	ENSG00000008083	JARID2	5.59271e-10
1.06164	2.4553	64.7187	3.42473e-13	3.28983e-11	Milk IL6	ENSG00000122122	SASH3	5.59271e-10
1.25615	2.36924	64.1401	4.29997e-13	4.07844e-11	Milk IL6	ENSG00000019169	MARCO	6.93335e-10
0.399954	4.24087	63.7254	4.31049e-13	4.07844e-11	Milk IL6	ENSG00000185947	ZNF267	6.93335e-10
0.592071	2.50142	63.2917	4.34581e-13	4.08117e-11	Milk IL6	ENSG00000186088	GSAP	6.93799e-10
0.242847	5.40501	63.0128	4.54881e-13	4.24017e-11	Milk IL6	ENSG00000147416	ATP6V1B2	7.20828e-10
0.801144	3.2673	63.6104	5.22428e-13	4.83399e-11	Milk IL6	ENSG00000149781	FERMT3	8.21779e-10
0.841776	4.48491	63.5755	5.35179e-13	4.91583e-11	Milk IL6	ENSG00000165029	ABCA1	8.35691e-10
0.868728	3.34975	63.0274	6.38309e-13	5.82063e-11	Milk IL6	ENSG00000196730	DAPK1	9.89508e-10
1.00735	2.12939	62.6988	6.53275e-13	5.91425e-11	Milk IL6	ENSG00000110446	SLC15A3	1.00542e-09
0.600061	4.85131	62.8456	6.86822e-13	6.17355e-11	Milk IL6	ENSG00000106948	AKNA	1.0495e-09
1.06115	3.07483	62.8143	6.94215e-13	6.19575e-11	Milk IL6	ENSG00000182022	CHST15	1.05328e-09
0.49603	4.20156	62.6449	7.05374e-13	6.251e-11	Milk IL6	ENSG00000168010	ATG16L2	1.06267e-09
0.544003	4.2473	62.5115	7.52842e-13	6.62501e-11	Milk IL6	ENSG00000095383	TBC1D2	1.12625e-09
0.462209	4.24128	62.1607	7.97972e-13	6.97339e-11	Milk IL6	ENSG00000178695	KCTD12	1.18548e-09
0.927906	3.4747	62.3643	8.10173e-13	7.00655e-11	Milk IL6	ENSG00000130592	LSP1	1.19111e-09
0.921323	3.10273	62.3207	8.12903e-13	7.00655e-11	Milk IL6	ENSG00000127951	FGL2	1.19111e-09
0.207553	5.71943	61.2303	8.61729e-13	7.37687e-11	Milk IL6	ENSG00000111912	NCOA7	1.25407e-09
1.03766	2.41292	61.9116	9.24044e-13	7.85688e-11	Milk IL6	ENSG00000127084	FGD3	1.33567e-09
0.67312	3.26835	61.8473	9.46939e-13	7.9975e-11	Milk IL6	ENSG00000090924	PLEKHG2	1.35958e-09
0.287662	5.19481	60.7857	1.16257e-12	9.75321e-11	Milk IL6	ENSG00000180448	ARHGAP45	1.65805e-09
0.285096	4.89159	60.3971	1.2411e-12	1.0343e-10	Milk IL6	ENSG00000103496	STX4	1.75831e-09
0.642333	3.09759	60.9492	1.2513e-12	1.03595e-10	Milk IL6	ENSG00000133805	AMPD3	1.76111e-09
0.735465	2.63885	60.7051	1.35626e-12	1.1155e-10	Milk IL6	ENSG00000224397	LINC01272	1.89635e-09
0.463018	5.13311	60.7828	1.38799e-12	1.13419e-10	Milk IL6	ENSG00000082074	FYB	1.92812e-09
0.882339	2.68305	60.5727	1.4651e-12	1.18718e-10	Milk IL6	ENSG00000157654	PALM2-AKAP2	2.0182e-09
0.879725	3.16844	60.6518	1.47171e-12	1.18718e-10	Milk IL6	ENSG00000076641	PAG1	2.0182e-09
1.1151	2.43395	60.4402	1.56967e-12	1.25813e-10	Milk IL6	ENSG00000188906	LRRK2	2.13883e-09
0.329303	5.51404	60.1707	1.61619e-12	1.28723e-10	Milk IL6	ENSG00000110719	TCIRG1	2.18829e-09
0.369536	4.4112	59.8212	1.73328e-12	1.3718e-10	Milk IL6	ENSG00000089639	GMIP	2.33206e-09
0.995039	3.11624	59.9137	1.90542e-12	1.49862e-10	Milk IL6	ENSG00000060982	BCAT1	2.54765e-09
1.0826	3.43774	59.8973	1.94209e-12	1.51137e-10	Milk IL6	ENSG00000154451	GBP5	2.56933e-09
0.693462	2.27101	59.189	1.94566e-12	1.51137e-10	Milk IL6	ENSG00000134369	NAV1	2.56933e-09
0.628331	2.55982	59.2777	1.95845e-12	1.51197e-10	Milk IL6	ENSG00000110031	LPXN	2.57035e-09
0.660536	3.08255	59.1805	2.27338e-12	1.7444e-10	Milk IL6	ENSG00000123130	ACOT9	2.96548e-09
1.0513	3.38403	59.1149	2.5546e-12	1.94831e-10	Milk IL6	ENSG00000197629	MPEG1	3.31212e-09
0.329187	5.85025	58.6897	2.73527e-12	2.07353e-10	Milk IL6	ENSG00000204287	HLA-DRA	3.525e-09
1.07815	2.86297	58.2914	3.40411e-12	2.56511e-10	Milk IL6	ENSG00000143119	CD53	4.36069e-09
0.696202	3.38314	58.125	3.56401e-12	2.66961e-10	Milk IL6	ENSG00000057657	PRDM1	4.53834e-09
0.848366	2.26101	57.8383	3.65284e-12	2.71996e-10	Milk IL6	ENSG00000123329	ARHGAP9	4.62394e-09
0.949743	3.29725	57.9932	3.81028e-12	2.81569e-10	Milk IL6	ENSG00000244242	IFITM10	4.78667e-09
0.271753	5.48573	57.5392	3.82615e-12	2.81569e-10	Milk IL6	ENSG00000173442	EHBP1L1	4.78667e-09
0.362688	4.34708	57.5481	3.91685e-12	2.86567e-10	Milk IL6	ENSG00000008513	ST3GAL1	4.87165e-09
0.872065	2.87124	57.4808	4.47286e-12	3.24268e-10	Milk IL6	ENSG00000147251	DOCK11	5.51255e-09
0.387354	5.01807	57.3776	4.48368e-12	3.24268e-10	Milk IL6	ENSG00000179583	CIITA	5.51255e-09
0.320432	4.02877	56.5418	4.79483e-12	3.4479e-10	Milk IL6	ENSG00000158470	B4GALT5	5.86143e-09
0.220404	5.67493	56.4333	5.138e-12	3.67367e-10	Milk IL6	ENSG00000140332	TLE3	6.24524e-09
0.939113	2.21826	57.0271	5.17216e-12	3.6772e-10	Milk IL6	ENSG00000183484	GPR132	6.25125e-09
1.10146	2.14941	56.7524	5.63829e-12	3.98608e-10	Milk IL6	ENSG00000160593	JAML	6.77634e-09
0.40424	3.73161	56.2438	6.00761e-12	4.20394e-10	Milk IL6	ENSG00000125347	IRF1	7.14669e-09
0.23759	6.17417	56.3504	6.01326e-12	4.20394e-10	Milk IL6	ENSG00000110047	EHD1	7.14669e-09
1.03917	2.78788	56.6073	6.22059e-12	4.32486e-10	Milk IL6	ENSG00000197405	C5AR1	7.35226e-09
0.86926	3.47289	56.3853	6.76792e-12	4.67954e-10	Milk IL6	ENSG00000171310	CHST11	7.95521e-09
0.347323	4.24085	55.7747	7.04353e-12	4.84349e-10	Milk IL6	ENSG00000106546	AHR	8.23393e-09
0.478585	2.42057	55.155	7.94438e-12	5.43327e-10	Milk IL6	ENSG00000250461	RP11-631M6.2	9.23655e-09
0.240585	8.1562	55.4419	8.03251e-12	5.46384e-10	Milk IL6	ENSG00000135821	GLUL	9.28853e-09
0.990157	2.49571	55.8063	8.15539e-12	5.5176e-10	Milk IL6	ENSG00000138964	PARVG	9.37993e-09
0.278914	4.57336	55.0986	8.2483e-12	5.55062e-10	Milk IL6	ENSG00000188313	PLSCR1	9.43606e-09
0.527693	4.3777	55.6604	8.70442e-12	5.82641e-10	Milk IL6	ENSG00000131389	SLC6A6	9.90489e-09
0.249698	3.79411	54.7569	9.2113e-12	6.13307e-10	Milk IL6	ENSG00000015475	BID	1.04262e-08
0.610071	3.77979	55.4366	9.43189e-12	6.24689e-10	Milk IL6	ENSG00000186517	ARHGAP30	1.06197e-08
0.424916	2.86459	54.672	9.50714e-12	6.26376e-10	Milk IL6	ENSG00000128340	RAC2	1.06484e-08
0.289842	4.74685	54.7136	1.01435e-11	6.6482e-10	Milk IL6	ENSG00000133639	BTG1	1.13019e-08
0.265677	4.5697	54.4811	1.06295e-11	6.93062e-10	Milk IL6	ENSG00000161791	FMNL3	1.17821e-08
1.07884	3.30974	55.0994	1.08299e-11	7.02491e-10	Milk IL6	ENSG00000163823	CCR1	1.19424e-08
1.11266	3.7153	54.9595	1.14218e-11	7.37085e-10	Milk IL6	ENSG00000135636	DYSF	1.25305e-08
0.46049	3.33009	54.5102	1.20223e-11	7.71878e-10	Milk IL6	ENSG00000134070	IRAK2	1.31219e-08
0.517102	4.66727	54.584	1.28737e-11	8.22348e-10	Milk IL6	ENSG00000147526	TACC1	1.39799e-08
0.18269	7.03366	53.8296	1.3018e-11	8.27365e-10	Milk IL6	ENSG00000107263	RAPGEF1	1.40652e-08
0.872712	2.44921	54.3803	1.357e-11	8.58117e-10	Milk IL6	ENSG00000148841	ITPRIP	1.4588e-08
0.49255	3.48342	53.6196	1.64128e-11	1.03269e-09	Milk IL6	ENSG00000261371	PECAM1	1.75558e-08
0.834618	4.18027	53.7829	1.75252e-11	1.0972e-09	Milk IL6	ENSG00000143546	S100A8	1.86524e-08
0.668724	2.58636	53.2573	2.00095e-11	1.24653e-09	Milk IL6	ENSG00000248323	LUCAT1	2.1191e-08
0.619191	3.08515	53.1426	2.02993e-11	1.25836e-09	Milk IL6	ENSG00000168461	RAB31	2.13921e-08
0.982786	2.14569	53.1576	2.10859e-11	1.30071e-09	Milk IL6	ENSG00000020633	RUNX3	2.21121e-08
0.917582	2.25587	53.0633	2.14795e-11	1.31853e-09	Milk IL6	ENSG00000102879	CORO1A	2.24149e-08
0.239453	5.9836	52.595	2.26491e-11	1.38358e-09	Milk IL6	ENSG00000189067	LITAF	2.35208e-08
0.311078	5.10418	52.5724	2.39497e-11	1.45596e-09	Milk IL6	ENSG00000115935	WIPF1	2.47513e-08
0.287429	5.02127	52.3387	2.49372e-11	1.5087e-09	Milk IL6	ENSG00000143669	LYST	2.56479e-08
0.279332	4.23633	51.9116	2.67669e-11	1.61165e-09	Milk IL6	ENSG00000131323	TRAF3	2.73981e-08
0.745226	3.3052	52.5611	2.72696e-11	1.6341e-09	Milk IL6	ENSG00000135074	ADAM19	2.77797e-08
0.267779	6.65296	52.1102	2.98592e-11	1.7808e-09	Milk IL6	ENSG00000136167	LCP1	3.02736e-08
0.223115	5.7579	51.6984	3.04227e-11	1.80585e-09	Milk IL6	ENSG00000147459	DOCK5	3.06994e-08
0.289042	4.38913	51.5807	3.15846e-11	1.86601e-09	Milk IL6	ENSG00000153815	CMIP	3.17222e-08
0.246504	4.23869	51.3527	3.30684e-11	1.94455e-09	Milk IL6	ENSG00000021355	SERPINB1	3.30573e-08
0.813973	2.62726	51.7138	3.64213e-11	2.13175e-09	Milk IL6	ENSG00000135604	STX11	3.62397e-08
0.165552	7.77004	51.0587	3.69682e-11	2.14906e-09	Milk IL6	ENSG00000145901	TNIP1	3.65341e-08
0.919694	2.84191	51.723	3.70587e-11	2.14906e-09	Milk IL6	ENSG00000123342	MMP19	3.65341e-08
0.686085	2.24642	51.2929	3.84921e-11	2.22195e-09	Milk IL6	ENSG00000204472	AIF1	3.77731e-08
0.471473	3.37533	51.0445	4.26105e-11	2.44845e-09	Milk IL6	ENSG00000139832	RAB20	4.16236e-08
0.759047	2.26736	50.9567	4.44792e-11	2.54421e-09	Milk IL6	ENSG00000078081	LAMP3	4.32516e-08
0.674841	3.3062	51.097	4.62538e-11	2.63375e-09	Milk IL6	ENSG00000100599	RIN3	4.47737e-08
0.842736	2.58785	50.9821	4.78037e-11	2.70785e-09	Milk IL6	ENSG00000077420	APBB1IP	4.60335e-08
0.300289	4.15382	50.5034	4.79857e-11	2.70785e-09	Milk IL6	ENSG00000104856	RELB	4.60335e-08
0.855218	3.76725	51.0058	4.86673e-11	2.73406e-09	Milk IL6	ENSG00000135905	DOCK10	4.6479e-08
0.846878	3.53948	50.7647	5.31583e-11	2.97308e-09	Milk IL6	ENSG00000123338	NCKAP1L	5.05424e-08
0.991164	3.06981	50.6186	5.62018e-11	3.11852e-09	Milk IL6	ENSG00000103569	AQP9	5.30148e-08
0.831395	2.72038	50.5904	5.62543e-11	3.11852e-09	Milk IL6	ENSG00000158050	DUSP2	5.30148e-08
0.619538	2.44801	50.2689	5.73928e-11	3.16768e-09	Milk IL6	ENSG00000167995	BEST1	5.38506e-08
0.217265	5.95363	49.9872	5.81362e-11	3.1947e-09	Milk IL6	ENSG00000157557	ETS2	5.43099e-08
0.372417	3.10624	49.839	5.95251e-11	3.2568e-09	Milk IL6	ENSG00000167703	SLC43A2	5.53656e-08
0.314606	9.31497	50.3333	5.99758e-11	3.26725e-09	Milk IL6	ENSG00000019582	CD74	5.55433e-08
0.252279	5.30115	49.8529	6.36137e-11	3.43726e-09	Milk IL6	ENSG00000116584	ARHGEF2	5.84333e-08
0.620606	1.95838	49.6325	6.36428e-11	3.43726e-09	Milk IL6	ENSG00000101307	SIRPB1	5.84333e-08
0.406882	3.24617	49.6995	6.54059e-11	3.51738e-09	Milk IL6	ENSG00000107968	MAP3K8	5.97955e-08
0.721561	2.53428	49.7547	7.0425e-11	3.77118e-09	Milk IL6	ENSG00000185862	EVI2B	6.41101e-08
0.570949	2.80551	49.5402	7.3914e-11	3.94124e-09	Milk IL6	ENSG00000177119	ANO6	6.70011e-08
0.776501	3.87597	49.8578	7.46558e-11	3.964e-09	Milk IL6	ENSG00000011600	TYROBP	6.73881e-08
0.253847	6.55508	49.4822	7.70738e-11	4.0752e-09	Milk IL6	ENSG00000101347	SAMHD1	6.92784e-08
0.291025	5.26973	49.4645	7.78158e-11	4.09721e-09	Milk IL6	ENSG00000103811	CTSH	6.96526e-08
0.784367	1.8692	49.4079	7.96879e-11	4.1783e-09	Milk IL6	ENSG00000196923	PDLIM7	7.10311e-08
0.76024	2.51753	49.4228	8.19638e-11	4.2798e-09	Milk IL6	ENSG00000065911	MTHFD2	7.27566e-08
0.787741	2.44005	49.2711	8.82489e-11	4.58894e-09	Milk IL6	ENSG00000125089	SH3TC1	7.8012e-08
0.439333	3.14611	48.9549	8.86698e-11	4.59186e-09	Milk IL6	ENSG00000158062	UBXN11	7.80615e-08
0.798906	3.55384	49.1848	9.59078e-11	4.94632e-09	Milk IL6	ENSG00000183486	MX2	8.40875e-08
0.256782	5.58594	48.7606	1.01323e-10	5.20427e-09	Milk IL6	ENSG00000127124	HIVEP3	8.84725e-08
0.261736	5.25818	48.4313	1.09791e-10	5.59393e-09	Milk IL6	ENSG00000161921	CXCL16	9.50969e-08
0.256874	6.62061	48.6491	1.09986e-10	5.59393e-09	Milk IL6	ENSG00000131446	MGAT1	9.50969e-08
0.420067	3.47693	48.4902	1.10243e-10	5.59393e-09	Milk IL6	ENSG00000106003	LFNG	9.50969e-08
0.821626	2.78727	48.7065	1.13144e-10	5.71808e-09	Milk IL6	ENSG00000172578	KLHL6	9.72074e-08
0.241514	6.62391	48.4104	1.18692e-10	5.9745e-09	Milk IL6	ENSG00000075426	FOSL2	1.01567e-07
0.936795	2.90073	48.4892	1.23821e-10	6.20783e-09	Milk IL6	ENSG00000158869	FCER1G	1.05533e-07
0.728166	1.48834	47.8851	1.24537e-10	6.21893e-09	Milk IL6	ENSG00000086300	SNX10	1.05722e-07
0.920712	2.21268	48.2464	1.30136e-10	6.47285e-09	Milk IL6	ENSG00000110934	BIN2	1.10039e-07
0.220643	5.01824	47.7136	1.33062e-10	6.59231e-09	Milk IL6	ENSG00000100731	PCNX1	1.12069e-07
0.161221	7.54879	47.4942	1.44845e-10	7.14796e-09	Milk IL6	ENSG00000067225	PKM	1.21515e-07
0.580395	3.15982	47.779	1.56304e-10	7.68332e-09	Milk IL6	ENSG00000134802	SLC43A3	1.30616e-07
0.545154	4.091	47.7461	1.63128e-10	7.98755e-09	Milk IL6	ENSG00000185477	GPRIN3	1.35788e-07
0.736536	5.56493	47.6101	1.74493e-10	8.51095e-09	Milk IL6	ENSG00000135047	CTSL	1.44686e-07
1.07599	2.57098	47.5504	1.76904e-10	8.59521e-09	Milk IL6	ENSG00000105967	TFEC	1.46119e-07
0.787138	3.34166	47.2828	1.96218e-10	9.46444e-09	Milk IL6	ENSG00000121966	CXCR4	1.60895e-07
0.922237	2.73462	47.2536	1.96846e-10	9.46444e-09	Milk IL6	ENSG00000112394	SLC16A10	1.60895e-07
0.57938	3.0313	47.095	1.9705e-10	9.46444e-09	Milk IL6	ENSG00000065413	ANKRD44	1.60895e-07
0.316383	5.09732	46.7917	2.22453e-10	1.06439e-08	Milk IL6	ENSG00000115355	CCDC88A	1.80946e-07
0.988588	2.99797	46.8548	2.30968e-10	1.10095e-08	Milk IL6	ENSG00000026751	SLAMF7	1.87161e-07
0.849489	3.34473	46.8252	2.34101e-10	1.11167e-08	Milk IL6	ENSG00000110324	IL10RA	1.88984e-07
0.327823	3.5352	46.2645	2.38991e-10	1.13062e-08	Milk IL6	ENSG00000068024	HDAC4	1.92206e-07
0.652691	1.92654	46.2904	2.41788e-10	1.13957e-08	Milk IL6	ENSG00000157350	ST3GAL2	1.93727e-07
0.245544	3.9923	46.0043	2.58366e-10	1.21316e-08	Milk IL6	ENSG00000153310	FAM49B	2.06238e-07
0.20444	5.46465	45.9713	2.653e-10	1.23762e-08	Milk IL6	ENSG00000116514	RNF19B	2.10395e-07
0.18627	6.70491	45.9815	2.65541e-10	1.23762e-08	Milk IL6	ENSG00000003402	CFLAR	2.10395e-07
1.00045	3.03149	46.3345	2.82195e-10	1.31039e-08	Milk IL6	ENSG00000187474	FPR3	2.22766e-07
0.677437	2.98114	46.2087	2.85217e-10	1.31955e-08	Milk IL6	ENSG00000156299	TIAM1	2.24324e-07
0.352661	5.40408	46.0922	3.01712e-10	1.39075e-08	Milk IL6	ENSG00000157601	MX1	2.36427e-07
0.270899	4.2789	45.5612	3.0948e-10	1.42135e-08	Milk IL6	ENSG00000169826	CSGALNACT2	2.41629e-07
0.435316	4.26137	45.9726	3.17672e-10	1.45367e-08	Milk IL6	ENSG00000138670	RASGEF1B	2.47124e-07
0.604341	2.17972	45.5992	3.19453e-10	1.45652e-08	Milk IL6	ENSG00000147119	CHST7	2.47609e-07
0.846633	3.46091	45.9752	3.23933e-10	1.46759e-08	Milk IL6	ENSG00000115232	ITGA4	2.49491e-07
0.950822	1.68906	45.6477	3.24214e-10	1.46759e-08	Milk IL6	ENSG00000183049	CAMK1D	2.49491e-07
0.302811	4.32564	45.4103	3.51094e-10	1.57699e-08	Milk IL6	ENSG00000153317	ASAP1	2.68089e-07
0.677222	1.69796	45.2358	3.51486e-10	1.57699e-08	Milk IL6	ENSG00000176597	B3GNT5	2.68089e-07
0.827703	2.55061	45.6831	3.52142e-10	1.57699e-08	Milk IL6	ENSG00000105851	PIK3CG	2.68089e-07
0.392011	4.56429	45.6417	3.57938e-10	1.59727e-08	Milk IL6	ENSG00000007237	GAS7	2.71535e-07
0.158562	5.70248	44.713	4.28301e-10	1.9045e-08	Milk IL6	ENSG00000178719	GRINA	3.23765e-07
0.637237	3.07146	45.0407	4.52398e-10	2.00457e-08	Milk IL6	ENSG00000147010	SH3KBP1	3.40777e-07
0.166071	6.88871	44.447	4.75508e-10	2.09957e-08	Milk IL6	ENSG00000168036	CTNNB1	3.56928e-07
0.610561	2.10381	44.6041	4.95513e-10	2.18026e-08	Milk IL6	ENSG00000163739	CXCL1	3.70644e-07
0.631945	2.5206	44.6766	5.05184e-10	2.21506e-08	Milk IL6	ENSG00000054967	RELT	3.76561e-07
0.226126	4.76277	44.0926	5.46731e-10	2.38509e-08	Milk IL6	ENSG00000130844	ZNF331	4.05466e-07
1.00651	2.4577	44.58	5.47752e-10	2.38509e-08	Milk IL6	ENSG00000279166	RP11-107E5.3	4.05466e-07
0.290753	3.43337	44.0488	5.56265e-10	2.41381e-08	Milk IL6	ENSG00000213928	IRF9	4.10347e-07
0.569832	3.15708	44.2901	6.04029e-10	2.61206e-08	Milk IL6	ENSG00000153234	NR4A2	4.4405e-07
0.770274	1.83697	44.0445	6.18287e-10	2.66357e-08	Milk IL6	ENSG00000139318	DUSP6	4.52807e-07
0.79337	1.77563	43.9877	6.20174e-10	2.66357e-08	Milk IL6	ENSG00000010295	IFFO1	4.52807e-07
0.949384	3.05038	44.179	6.45132e-10	2.76134e-08	Milk IL6	ENSG00000135094	SDS	4.69428e-07
0.33341	6.4587	44.0182	6.79495e-10	2.89856e-08	Milk IL6	ENSG00000164733	CTSB	4.92756e-07
0.264654	4.98955	43.6596	6.90005e-10	2.93345e-08	Milk IL6	ENSG00000009413	REV3L	4.98687e-07
0.419336	3.46152	43.7624	6.92923e-10	2.93594e-08	Milk IL6	ENSG00000163297	ANTXR2	4.9911e-07
0.969479	3.46033	43.9199	7.15487e-10	3.02137e-08	Milk IL6	ENSG00000146070	PLA2G7	5.13634e-07
0.763739	1.5876	43.3622	7.39454e-10	3.11214e-08	Milk IL6	ENSG00000130052	STARD8	5.29063e-07
0.861022	3.65327	43.7102	7.75624e-10	3.25349e-08	Milk IL6	ENSG00000118257	NRP2	5.53093e-07
0.622788	2.59831	43.4876	7.78358e-10	3.25411e-08	Milk IL6	ENSG00000175567	UCP2	5.53198e-07
0.518362	3.063	43.4469	7.97823e-10	3.32444e-08	Milk IL6	ENSG00000161642	ZNF385A	5.65155e-07
0.229641	5.58551	43.1412	8.77046e-10	3.63433e-08	Milk IL6	ENSG00000198355	PIM3	6.17835e-07
0.793901	2.78159	43.355	8.77968e-10	3.63433e-08	Milk IL6	ENSG00000140968	IRF8	6.17835e-07
0.936675	2.06604	43.1904	9.07602e-10	3.74468e-08	Milk IL6	ENSG00000203747	FCGR3A	6.36595e-07
0.845166	3.80979	43.1362	9.70112e-10	3.98951e-08	Milk IL6	ENSG00000135929	CYP27A1	6.78216e-07
0.269485	4.21529	42.6392	9.83682e-10	4.03214e-08	Milk IL6	ENSG00000119397	CNTRL	6.85463e-07
0.211903	4.51366	42.5407	1.01072e-09	4.12951e-08	Milk IL6	ENSG00000127947	PTPN12	7.02016e-07
0.643597	2.7337	42.7928	1.06457e-09	4.33545e-08	Milk IL6	ENSG00000115738	ID2	7.37027e-07
0.921134	4.54025	42.8271	1.09558e-09	4.44735e-08	Milk IL6	ENSG00000177575	CD163	7.5605e-07
0.324637	4.13637	42.531	1.12031e-09	4.5331e-08	Milk IL6	ENSG00000177663	IL17RA	7.70627e-07
0.328367	2.9052	42.1276	1.19143e-09	4.80544e-08	Milk IL6	ENSG00000087157	PGS1	8.16925e-07
0.835711	2.10417	42.4039	1.20585e-09	4.84807e-08	Milk IL6	ENSG00000135077	HAVCR2	8.24171e-07
0.36126	3.11199	42.0695	1.21935e-09	4.88672e-08	Milk IL6	ENSG00000149269	PAK1	8.30742e-07
0.816807	2.56444	42.2128	1.3559e-09	5.41673e-08	Milk IL6	ENSG00000010610	CD4	9.20843e-07
0.690393	3.16068	42.2169	1.37312e-09	5.46816e-08	Milk IL6	ENSG00000185989	RASA3	9.29587e-07
0.245613	5.79799	42.0028	1.40556e-09	5.57968e-08	Milk IL6	ENSG00000204103	MAFB	9.48546e-07
0.598919	2.71352	42.0536	1.4136e-09	5.59394e-08	Milk IL6	ENSG00000107736	CDH23	9.5097e-07
0.402391	2.68261	41.5701	1.48849e-09	5.87184e-08	Milk IL6	ENSG00000152229	PSTPIP2	9.98213e-07
0.195993	5.08558	41.5522	1.49917e-09	5.89549e-08	Milk IL6	ENSG00000188641	DPYD	1.00223e-06
0.522	2.32559	41.5608	1.54097e-09	6.041e-08	Milk IL6	ENSG00000147202	DIAPH2	1.02697e-06
0.559548	3.22107	41.8469	1.55242e-09	6.06698e-08	Milk IL6	ENSG00000068650	ATP11A	1.03139e-06
0.642782	2.48505	41.7797	1.55837e-09	6.07138e-08	Milk IL6	ENSG00000171522	PTGER4	1.03214e-06
0.713911	2.498	41.812	1.56913e-09	6.09442e-08	Milk IL6	ENSG00000175556	LONRF3	1.03605e-06
0.151353	6.34774	41.3526	1.62385e-09	6.28755e-08	Milk IL6	ENSG00000119321	FKBP15	1.06888e-06
0.111794	7.4391	41.3277	1.64011e-09	6.33103e-08	Milk IL6	ENSG00000075420	FNDC3B	1.07628e-06
0.127688	5.9562	41.1702	1.74692e-09	6.72272e-08	Milk IL6	ENSG00000146457	WTAP	1.14286e-06
0.288816	4.94687	41.4251	1.77644e-09	6.81548e-08	Milk IL6	ENSG00000137193	PIM1	1.15863e-06
0.720935	2.47372	41.3665	1.86899e-09	7.14873e-08	Milk IL6	ENSG00000131378	RFTN1	1.21528e-06
0.288336	4.99263	41.2748	1.89063e-09	7.20962e-08	Milk IL6	ENSG00000108819	PPP1R9B	1.22564e-06
0.677279	1.57477	40.8257	2.01134e-09	7.64672e-08	Milk IL6	ENSG00000225614	ZNF469	1.29994e-06
0.200767	5.27823	40.782	2.04145e-09	7.73782e-08	Milk IL6	ENSG00000075151	EIF4G3	1.31543e-06
0.866505	3.52195	41.2103	2.05973e-09	7.78367e-08	Milk IL6	ENSG00000066294	CD84	1.32322e-06
0.651999	2.95637	41.1433	2.08171e-09	7.8432e-08	Milk IL6	ENSG00000171791	BCL2	1.33334e-06
0.349267	2.93871	40.711	2.10055e-09	7.89053e-08	Milk IL6	ENSG00000143702	CEP170	1.34139e-06
0.26576	4.42545	40.4996	2.37736e-09	8.90378e-08	Milk IL6	ENSG00000062716	VMP1	1.51364e-06
0.437957	3.05913	40.5803	2.44014e-09	9.11178e-08	Milk IL6	ENSG00000166949	SMAD3	1.549e-06
0.311943	3.21693	40.2596	2.51898e-09	9.37834e-08	Milk IL6	ENSG00000135912	TTLL4	1.59432e-06
0.633964	3.83017	40.5534	2.65751e-09	9.86492e-08	Milk IL6	ENSG00000133106	EPSTI1	1.67704e-06
0.513029	1.93969	40.109	2.67664e-09	9.9067e-08	Milk IL6	ENSG00000028277	POU2F2	1.68414e-06
0.785562	2.08299	40.3461	2.73757e-09	1.01025e-07	Milk IL6	ENSG00000081189	MEF2C	1.71743e-06
0.756531	1.60851	40.0643	2.80574e-09	1.03238e-07	Milk IL6	ENSG00000182511	FES	1.75505e-06
0.14054	5.50019	39.8359	2.98858e-09	1.09645e-07	Milk IL6	ENSG00000159128	IFNGR2	1.86397e-06
0.506741	3.04941	40.0783	3.0327e-09	1.10941e-07	Milk IL6	ENSG00000116741	RGS2	1.88599e-06
0.781067	2.32449	40.0223	3.17487e-09	1.15805e-07	Milk IL6	ENSG00000169508	GPR183	1.96868e-06
0.235919	3.62066	39.5985	3.28959e-09	1.19642e-07	Milk IL6	ENSG00000104312	RIPK2	2.03392e-06
0.937094	2.23283	39.8382	3.46253e-09	1.25569e-07	Milk IL6	ENSG00000102962	CCL22	2.13467e-06
0.599784	2.31393	39.4714	3.63898e-09	1.31589e-07	Milk IL6	ENSG00000151883	PARP8	2.23701e-06
0.339336	3.2301	39.364	3.67277e-09	1.3243e-07	Milk IL6	ENSG00000099308	MAST3	2.25131e-06
0.38219	3.56052	39.4792	3.73352e-09	1.34236e-07	Milk IL6	ENSG00000100523	DDHD1	2.28201e-06
0.236884	3.93414	39.0729	4.07032e-09	1.45929e-07	Milk IL6	ENSG00000160410	SHKBP1	2.48079e-06
0.586638	2.57016	39.356	4.09909e-09	1.46542e-07	Milk IL6	ENSG00000089041	P2RX7	2.49122e-06
0.619569	2.44089	39.1071	4.41645e-09	1.57441e-07	Milk IL6	ENSG00000248971	KRT8P46	2.6765e-06
0.259921	4.10142	38.7962	4.55433e-09	1.61897e-07	Milk IL6	ENSG00000137496	IL18BP	2.75226e-06
0.220379	5.55981	38.8976	4.67858e-09	1.65846e-07	Milk IL6	ENSG00000076928	ARHGEF1	2.81938e-06
0.420121	2.67259	38.6812	4.77226e-09	1.68593e-07	Milk IL6	ENSG00000114626	ABTB1	2.86607e-06
0.790878	1.8766	38.8547	4.78286e-09	1.68593e-07	Milk IL6	ENSG00000167601	AXL	2.86607e-06
0.342654	3.49969	38.6672	4.92181e-09	1.73006e-07	Milk IL6	ENSG00000203668	CHML	2.9411e-06
0.242628	4.48173	38.3855	5.4618e-09	1.91452e-07	Milk IL6	ENSG00000153179	RASSF3	3.25468e-06
0.503595	3.00513	38.3837	6.18442e-09	2.1618e-07	Milk IL6	ENSG00000179388	EGR3	3.67506e-06
0.348999	4.30628	38.2432	6.35061e-09	2.21374e-07	Milk IL6	ENSG00000104870	FCGRT	3.76336e-06
0.37446	3.27401	38.1956	6.40942e-09	2.22807e-07	Milk IL6	ENSG00000103257	SLC7A5	3.78772e-06
0.540155	2.11799	37.9852	6.50856e-09	2.2563e-07	Milk IL6	ENSG00000136048	DRAM1	3.83571e-06
0.297232	3.67089	37.7738	7.00821e-09	2.42284e-07	Milk IL6	ENSG00000153395	LPCAT1	4.11882e-06
0.242102	4.87807	37.8013	7.13748e-09	2.46077e-07	Milk IL6	ENSG00000048471	SNX29	4.18331e-06
0.549061	2.13814	37.6628	7.37096e-09	2.53432e-07	Milk IL6	ENSG00000182287	AP1S2	4.30835e-06
0.769248	2.10141	37.587	8.18306e-09	2.80587e-07	Milk IL6	ENSG00000122547	EEPD1	4.76999e-06
0.58025	2.66891	37.4957	8.62209e-09	2.94838e-07	Milk IL6	ENSG00000162654	GBP4	5.01225e-06
0.208144	5.17004	37.1959	8.94428e-09	3.05027e-07	Milk IL6	ENSG00000039319	ZFYVE16	5.18545e-06
0.800235	2.74891	37.4719	9.05894e-09	3.08102e-07	Milk IL6	ENSG00000167851	CD300A	5.23773e-06
0.343226	3.59368	37.1676	9.18416e-09	3.11519e-07	Milk IL6	ENSG00000107551	RASSF4	5.29582e-06
0.344349	4.10113	37.217	9.58915e-09	3.23903e-07	Milk IL6	ENSG00000248905	FMN1	5.50635e-06
0.552555	2.6753	37.281	9.60075e-09	3.23903e-07	Milk IL6	ENSG00000181409	AATK	5.50635e-06
0.132222	6.0015	36.9033	9.87251e-09	3.32181e-07	Milk IL6	ENSG00000257923	CUX1	5.64708e-06
0.191767	4.75701	36.8575	1.00603e-08	3.37596e-07	Milk IL6	ENSG00000143322	ABL2	5.73913e-06
0.692253	2.85871	37.071	1.0592e-08	3.54493e-07	Milk IL6	ENSG00000106066	CPVL	6.02638e-06
0.237762	4.51208	36.7974	1.06216e-08	3.54541e-07	Milk IL6	ENSG00000111252	SH2B3	6.02719e-06
0.289962	4.24437	36.8282	1.07524e-08	3.57959e-07	Milk IL6	ENSG00000121039	RDH10	6.08531e-06
0.690987	2.55314	36.9645	1.09606e-08	3.63927e-07	Milk IL6	ENSG00000074370	ATP2A3	6.18675e-06
0.278573	3.75931	36.5212	1.15537e-08	3.82608e-07	Milk IL6	ENSG00000205413	SAMD9	6.50434e-06
0.64651	1.79373	36.607	1.17065e-08	3.86652e-07	Milk IL6	ENSG00000141540	TTYH2	6.57308e-06
0.654053	3.70774	36.7707	1.20739e-08	3.97185e-07	Milk IL6	ENSG00000093072	CECR1	6.75214e-06
0.141493	9.14524	36.4114	1.20885e-08	3.97185e-07	Milk IL6	ENSG00000173821	RNF213	6.75214e-06
0.382648	5.50391	36.7514	1.21725e-08	3.98118e-07	Milk IL6	ENSG00000173559	NABP1	6.76801e-06
0.879225	2.44065	36.7279	1.21802e-08	3.98118e-07	Milk IL6	ENSG00000134955	SLC37A2	6.76801e-06
0.81329	2.00734	36.6255	1.22344e-08	3.98853e-07	Milk IL6	ENSG00000005844	ITGAL	6.7805e-06
0.787909	1.64537	36.2846	1.36956e-08	4.45336e-07	Milk IL6	ENSG00000134339	SAA2	7.57071e-06
0.323335	4.63163	36.3271	1.40394e-08	4.55338e-07	Milk IL6	ENSG00000155090	KLF10	7.74075e-06
0.167395	6.09907	35.8818	1.50437e-08	4.86656e-07	Milk IL6	ENSG00000101109	STK4	8.27316e-06
0.149589	7.41315	35.843	1.52867e-08	4.93251e-07	Milk IL6	ENSG00000277443	MARCKS	8.38527e-06
0.410884	2.87283	35.9098	1.53588e-08	4.94309e-07	Milk IL6	ENSG00000167202	TBC1D2B	8.40326e-06
0.281811	3.62846	35.7667	1.60527e-08	5.15326e-07	Milk IL6	ENSG00000130449	ZSWIM6	8.76053e-06
0.932818	2.16845	35.9337	1.65941e-08	5.31348e-07	Milk IL6	ENSG00000164687	FABP5	9.03292e-06
0.234052	3.74257	35.5965	1.69296e-08	5.40717e-07	Milk IL6	ENSG00000178927	C17orf62	9.19219e-06
0.204454	3.71371	35.4622	1.78987e-08	5.7022e-07	Milk IL6	ENSG00000137752	CASP1	9.69374e-06
0.192606	5.29687	35.4867	1.80315e-08	5.73e-07	Milk IL6	ENSG00000150977	RILPL2	9.741e-06
0.589754	1.66806	35.4372	1.82698e-08	5.7911e-07	Milk IL6	ENSG00000177173	NAP1L4P1	9.84487e-06
0.482449	2.78284	35.5725	1.83925e-08	5.81537e-07	Milk IL6	ENSG00000172243	CLEC7A	9.88613e-06
0.647985	2.34576	35.6288	1.85752e-08	5.85842e-07	Milk IL6	ENSG00000183696	UPP1	9.95931e-06
0.205618	6.96745	35.4923	1.89539e-08	5.96289e-07	Milk IL6	ENSG00000115415	STAT1	1.01369e-05
0.417821	3.11381	35.3655	1.95287e-08	6.12839e-07	Milk IL6	ENSG00000266028	SRGAP2	1.04183e-05
0.651442	2.39257	35.4584	1.9952e-08	6.24567e-07	Milk IL6	ENSG00000090104	RGS1	1.06176e-05
-0.221468	6.78253	35.1177	2.06501e-08	0.000259861	Milk volume	ENSG00000132326	PER2	1.09619e-05
0.100779	7.53763	34.9754	2.19084e-08	6.84107e-07	Milk IL6	ENSG00000008294	SPAG9	1.1601e-05
0.793263	2.04119	35.1706	2.22276e-08	6.92355e-07	Milk IL6	ENSG00000180113	TDRD6	1.1741e-05
0.206635	5.05249	34.8775	2.31188e-08	7.18338e-07	Milk IL6	ENSG00000171236	LRG1	1.21817e-05
0.172422	6.1956	34.7841	2.39595e-08	7.42628e-07	Milk IL6	ENSG00000112531	QKI	1.25937e-05
0.188794	4.68909	34.6433	2.51565e-08	7.77777e-07	Milk IL6	ENSG00000123146	ADGRE5	1.319e-05
0.360315	6.99485	34.9619	2.52585e-08	7.77777e-07	Milk IL6	ENSG00000163220	S100A9	1.319e-05
0.615153	4.22474	34.9591	2.5279e-08	7.77777e-07	Milk IL6	ENSG00000175899	A2M	1.319e-05
0.391025	7.50067	34.9189	2.572e-08	7.89415e-07	Milk IL6	ENSG00000117984	CTSD	1.33874e-05
0.194453	5.10751	34.4487	2.7284e-08	8.35381e-07	Milk IL6	ENSG00000138496	PARP9	1.4167e-05
0.859333	2.15585	34.6927	2.74336e-08	8.37925e-07	Milk IL6	ENSG00000166927	MS4A7	1.42102e-05
0.361293	2.3123	34.3852	2.80167e-08	8.5366e-07	Milk IL6	ENSG00000180773	SLC36A4	1.44772e-05
0.21826	3.88	34.3733	2.81561e-08	8.54332e-07	Milk IL6	ENSG00000159322	ADPGK	1.44887e-05
0.284907	4.03702	34.5012	2.81745e-08	8.54332e-07	Milk IL6	ENSG00000235568	NFAM1	1.44887e-05
0.187932	6.15848	34.315	3.04516e-08	9.21161e-07	Milk IL6	ENSG00000087266	SH3BP2	1.56222e-05
0.553019	2.76049	34.292	3.15481e-08	9.52042e-07	Milk IL6	ENSG00000091490	SEL1L3	1.6146e-05
0.221833	4.75834	34.1329	3.24304e-08	9.76326e-07	Milk IL6	ENSG00000069399	BCL3	1.65579e-05
0.161261	4.96392	34.0083	3.27959e-08	9.84972e-07	Milk IL6	ENSG00000196396	PTPN1	1.67047e-05
0.238103	6.03017	34.2051	3.37308e-08	1.00982e-06	Milk IL6	ENSG00000059728	MXD1	1.71262e-05
0.557347	1.95274	34.01	3.37836e-08	1.00982e-06	Milk IL6	ENSG00000139970	RTN1	1.71262e-05
0.165457	7.55876	33.746	3.70352e-08	1.10439e-06	Milk IL6	ENSG00000100644	HIF1A	1.87302e-05
-0.62399	5.31699	33.6598	3.79492e-08	0.000414525	Milk glucose	ENSG00000101417	PXMP4	1.91472e-05
0.291276	3.65448	33.5776	3.96952e-08	1.18091e-06	Milk IL6	ENSG00000095397	WHRN	1.9981e-05
0.192876	5.51373	33.579	4.01823e-08	1.19258e-06	Milk IL6	ENSG00000162924	REL	2.01787e-05
0.840499	1.94928	33.5303	4.43657e-08	1.31364e-06	Milk IL6	ENSG00000163563	MNDA	2.22273e-05
0.483483	4.04325	33.5537	4.5017e-08	1.3298e-06	Milk IL6	ENSG00000163734	CXCL3	2.25009e-05
0.748707	2.29567	33.3714	4.75981e-08	1.40275e-06	Milk IL6	ENSG00000113532	ST8SIA4	2.37356e-05
0.595143	3.03777	33.3712	4.77357e-08	1.40352e-06	Milk IL6	ENSG00000075223	SEMA3C	2.37488e-05
-0.169702	5.96037	33.0692	4.86355e-08	0.000333332	Milk lactose	ENSG00000119950	MXI1	2.41404e-05
0.952743	2.04162	33.2532	4.99193e-08	1.4643e-06	Milk IL6	ENSG00000122224	LY9	2.47202e-05
0.76589	2.27293	33.2384	5.05701e-08	1.47994e-06	Milk IL6	ENSG00000104894	CD37	2.49846e-05
0.752488	2.16383	33.1934	5.1005e-08	1.4892e-06	Milk IL6	ENSG00000077585	GPR137B	2.51415e-05
0.487385	3.07348	33.1254	5.21353e-08	1.51868e-06	Milk IL6	ENSG00000176438	SYNE3	2.56395e-05
-0.324118	5.86009	33.0742	5.29771e-08	0.000333332	Milk lactose	ENSG00000151208	DLG5	2.59938e-05
0.32128	4.26722	32.946	5.54923e-08	1.61274e-06	Milk IL6	ENSG00000142089	IFITM3	2.71656e-05
0.156436	4.31718	32.7501	5.56344e-08	1.61314e-06	Milk IL6	ENSG00000138756	BMP2K	2.71729e-05
0.124446	8.77669	32.7392	5.58905e-08	1.61684e-06	Milk IL6	ENSG00000105835	NAMPT	2.72358e-05
0.679	2.13212	32.8363	5.72087e-08	1.65118e-06	Milk IL6	ENSG00000151702	FLI1	2.78149e-05
0.97366	3.91255	32.937	5.82947e-08	1.67867e-06	Milk IL6	ENSG00000088827	SIGLEC1	2.82786e-05
0.641559	2.22579	32.7845	5.9189e-08	1.70054e-06	Milk IL6	ENSG00000118971	CCND2	2.86475e-05
0.292951	3.6588	32.6004	6.13827e-08	1.75954e-06	Milk IL6	ENSG00000113368	LMNB1	2.96422e-05
0.258847	5.28732	32.5973	6.56097e-08	1.87644e-06	Milk IL6	ENSG00000159388	BTG2	3.1612e-05
-0.543637	5.4989	32.3497	6.58812e-08	0.000414525	Milk glucose	ENSG00000124171	PARD6B	3.16715e-05
-0.142275	8.31206	32.2948	6.74273e-08	1.92405e-06	Milk IL6	ENSG00000070614	NDST1	3.23421e-05
0.21373	4.716	32.0735	7.53546e-08	2.14539e-06	Milk IL6	ENSG00000163162	RNF149	3.60637e-05
0.146757	5.69797	32.0012	7.63521e-08	2.16528e-06	Milk IL6	ENSG00000120899	PTK2B	3.63998e-05
0.290931	3.10768	31.9998	7.63973e-08	2.16528e-06	Milk IL6	ENSG00000183621	ZNF438	3.63998e-05
0.35422	3.22016	31.7991	8.73606e-08	2.47044e-06	Milk IL6	ENSG00000049239	H6PD	4.15308e-05
0.747804	1.97425	31.7338	9.19076e-08	2.59319e-06	Milk IL6	ENSG00000104043	ATP8B4	4.35956e-05
0.285288	3.96589	31.4539	1.01428e-07	2.85541e-06	Milk IL6	ENSG00000214176	PLEKHM1P1	4.8005e-05
0.149887	5.47943	31.3127	1.0228e-07	2.87297e-06	Milk IL6	ENSG00000197555	SIPA1L1	4.83013e-05
0.331753	2.9302	31.2651	1.0437e-07	2.92516e-06	Milk IL6	ENSG00000149289	ZC3H12C	4.918e-05
0.274161	4.83766	31.4125	1.05818e-07	2.95915e-06	Milk IL6	ENSG00000119917	IFIT3	4.97528e-05
0.278426	3.13026	31.2136	1.06687e-07	2.97682e-06	Milk IL6	ENSG00000262246	CORO7	5.0051e-05
0.198408	5.54871	31.2817	1.07809e-07	2.9944e-06	Milk IL6	ENSG00000108669	CYTH1	5.03503e-05
0.278748	6.69411	31.4505	1.07933e-07	2.9944e-06	Milk IL6	ENSG00000171223	JUNB	5.03503e-05
0.294061	4.29659	31.3517	1.08031e-07	2.9944e-06	Milk IL6	ENSG00000023445	BIRC3	5.03503e-05
0.321596	2.53606	31.1648	1.08927e-07	3.01149e-06	Milk IL6	ENSG00000140367	UBE2Q2	5.064e-05
0.752435	4.35887	31.4325	1.09126e-07	3.01149e-06	Milk IL6	ENSG00000038945	MSR1	5.064e-05
0.23316	5.64541	31.3335	1.09846e-07	3.02473e-06	Milk IL6	ENSG00000004399	PLXND1	5.0864e-05
0.146601	5.74977	31.1376	1.10196e-07	3.02775e-06	Milk IL6	ENSG00000121060	TRIM25	5.09158e-05
0.412939	4.0332	31.3791	1.10597e-07	3.03214e-06	Milk IL6	ENSG00000243649	CFB	5.0991e-05
0.309304	3.87733	31.1906	1.13685e-07	3.10749e-06	Milk IL6	ENSG00000100364	KIAA0930	5.22606e-05
0.358635	4.84089	31.313	1.13839e-07	3.10749e-06	Milk IL6	ENSG00000111331	OAS3	5.22606e-05
0.351189	3.16772	31.0264	1.18131e-07	3.21766e-06	Milk IL6	ENSG00000181045	SLC26A11	5.41145e-05
-0.488474	7.17649	30.9507	1.19334e-07	0.000500567	Milk glucose	ENSG00000108091	CCDC6	5.4549e-05
0.155388	5.58948	30.8541	1.24358e-07	3.37997e-06	Milk IL6	ENSG00000115267	IFIH1	5.67244e-05
0.325831	2.8763	30.8041	1.2704e-07	3.4454e-06	Milk IL6	ENSG00000146192	FGD2	5.78241e-05
0.118203	5.8451	30.7471	1.30172e-07	3.52275e-06	Milk IL6	ENSG00000116044	NFE2L2	5.91238e-05
0.472761	3.97312	30.982	1.31173e-07	3.54224e-06	Milk IL6	ENSG00000266714	MYO15B	5.94526e-05
0.66155	2.41947	30.9097	1.31545e-07	3.54467e-06	Milk IL6	ENSG00000071242	RPS6KA2	5.94951e-05
0.303526	3.88791	30.8224	1.32723e-07	3.56878e-06	Milk IL6	ENSG00000147894	C9orf72	5.99012e-05
-0.214528	3.78228	30.6515	1.35599e-07	3.63832e-06	Milk IL6	ENSG00000007216	SLC13A2	6.10702e-05
0.566931	2.37509	30.7633	1.39296e-07	3.72959e-06	Milk IL6	ENSG00000122861	PLAU	6.26038e-05
0.440935	2.96135	30.6774	1.42051e-07	3.79527e-06	Milk IL6	ENSG00000128604	IRF5	6.37081e-05
0.18511	5.43963	30.564	1.4285e-07	3.80853e-06	Milk IL6	ENSG00000170581	STAT2	6.39322e-05
0.776666	2.65448	30.576	1.55389e-07	4.13408e-06	Milk IL6	ENSG00000137491	SLCO2B1	6.9399e-05
0.160035	5.04221	30.284	1.58687e-07	4.2129e-06	Milk IL6	ENSG00000112033	PPARD	7.07241e-05
0.177754	4.63068	30.2558	1.60617e-07	4.25516e-06	Milk IL6	ENSG00000117036	ETV3	7.14354e-05
0.445218	3.57301	30.4447	1.61469e-07	4.26876e-06	Milk IL6	ENSG00000102575	ACP5	7.16655e-05
0.253775	3.49186	30.2026	1.64323e-07	4.33509e-06	Milk IL6	ENSG00000022567	SLC45A4	7.2781e-05
-1.11438	5.4547	30.4117	1.66425e-07	0.000523573	Milk glucose	ENSG00000198771	RCSD1	7.35598e-05
0.726374	1.66313	30.2935	1.67234e-07	4.40266e-06	Milk IL6	ENSG00000172985	SH3RF3	7.3765e-05
0.266803	3.65582	29.9135	1.89049e-07	4.96659e-06	Milk IL6	ENSG00000198879	SFMBT2	8.32159e-05
-0.125726	7.14921	29.8596	1.90379e-07	4.98403e-06	Milk IL6	ENSG00000076826	CAMSAP3	8.35132e-05
0.156721	5.0393	29.858	1.90505e-07	4.98403e-06	Milk IL6	ENSG00000136603	SKIL	8.35132e-05
0.792404	2.26029	30.0528	1.91865e-07	5.0092e-06	Milk IL6	ENSG00000133574	GIMAP4	8.39374e-05
-0.168626	7.86724	29.7834	1.96714e-07	0.000753398	Milk lactose	ENSG00000177106	EPS8L2	8.58828e-05
0.240374	4.02213	29.7295	2.04222e-07	5.32077e-06	Milk IL6	ENSG00000075240	GRAMD4	8.89793e-05
0.195056	4.08593	29.6707	2.06483e-07	5.36857e-06	Milk IL6	ENSG00000040933	INPP4A	8.97817e-05
0.137877	6.41673	29.6575	2.07655e-07	5.3879e-06	Milk IL6	ENSG00000123104	ITPR2	9.01081e-05
-1.54102	3.6489	29.8354	2.09899e-07	0.000528273	Milk glucose	ENSG00000155792	DEPTOR	9.08973e-05
0.558305	3.35176	29.7525	2.19635e-07	5.68701e-06	Milk IL6	ENSG00000114770	ABCC5	9.49214e-05
0.180054	4.83949	29.4682	2.25282e-07	5.82124e-06	Milk IL6	ENSG00000095951	HIVEP1	9.71655e-05
0.756199	1.8477	29.5857	2.26031e-07	5.82863e-06	Milk IL6	ENSG00000135272	MDFIC	9.72924e-05
0.571676	3.01015	29.603	2.34209e-07	6.02717e-06	Milk IL6	ENSG00000116852	KIF21B	0.00010061
0.639935	2.83045	29.5807	2.34935e-07	6.0335e-06	Milk IL6	ENSG00000135838	NPL	0.00010072
0.361859	1.99743	29.3483	2.3723e-07	6.08004e-06	Milk IL6	ENSG00000213654	GPSM3	0.0001015
-0.19527	6.69651	29.3268	2.39441e-07	0.00150656	Milk volume	ENSG00000163644	PPM1K	0.000102054
-0.29785	5.7287	29.4786	2.39478e-07	0.000753398	Milk lactose	ENSG00000109846	CRYAB	0.000102054
0.275181	4.27016	29.4443	2.43398e-07	6.22544e-06	Milk IL6	ENSG00000160712	IL6R	0.000103518
0.672862	2.78124	29.4406	2.51589e-07	6.42189e-06	Milk IL6	ENSG00000137265	IRF4	0.000106789
0.19072	4.98455	29.1818	2.5723e-07	6.55261e-06	Milk IL6	ENSG00000169228	RAB24	0.000108968
0.15807	5.36116	29.1265	2.61052e-07	6.63651e-06	Milk IL6	ENSG00000108179	PPIF	0.000110368
0.447616	2.26213	29.1178	2.62029e-07	6.64792e-06	Milk IL6	ENSG00000132530	XAF1	0.000110563
0.291432	2.72916	29.042	2.70745e-07	6.85524e-06	Milk IL6	ENSG00000157873	TNFRSF14	0.000114016
0.207089	3.70159	29.0212	2.73189e-07	6.90322e-06	Milk IL6	ENSG00000120254	MTHFD1L	0.000114819
0.220145	5.83155	29.1357	2.7794e-07	7.00922e-06	Milk IL6	ENSG00000101160	CTSZ	0.000116587
0.595944	1.5533	28.9453	2.83437e-07	7.13354e-06	Milk IL6	ENSG00000126882	FAM78A	0.00011866
0.204179	4.02259	28.9052	2.87231e-07	7.21459e-06	Milk IL6	ENSG00000116337	AMPD2	0.000120013
0.315873	4.7253	29.0479	2.94921e-07	7.39299e-06	Milk IL6	ENSG00000082397	EPB41L3	0.000122986
0.136888	5.38829	28.7683	3.04753e-07	7.62429e-06	Milk IL6	ENSG00000133612	AGAP3	0.000126839
0.495928	2.2141	28.8168	3.10491e-07	7.75241e-06	Milk IL6	ENSG00000160219	GAB3	0.000128976
0.196171	5.07968	28.7365	3.18558e-07	7.93808e-06	Milk IL6	ENSG00000149177	PTPRJ	0.000132071
0.574677	3.15051	28.8718	3.19245e-07	7.93948e-06	Milk IL6	ENSG00000171608	PIK3CD	0.000132099
-0.113506	6.93196	28.4301	3.52836e-07	8.75758e-06	Milk IL6	ENSG00000196782	MAML3	0.000145717
0.434191	2.66001	28.4927	3.59238e-07	8.89891e-06	Milk IL6	ENSG00000155849	ELMO1	0.000148075
0.280147	3.4459	28.3172	3.70558e-07	9.16129e-06	Milk IL6	ENSG00000114861	FOXP1	0.000152447
0.227909	4.42088	28.1492	4.10202e-07	1.01215e-05	Milk IL6	ENSG00000149639	SOGA1	0.000168433
-0.687807	4.57686	28.0705	4.12473e-07	0.000865092	Milk glucose	ENSG00000136840	ST6GALNAC4	0.000169041
0.209162	4.0572	28.0434	4.17358e-07	1.02779e-05	Milk IL6	ENSG00000275131	CH17-472G23.4	0.000170716
-0.23146	3.89015	28.0363	4.18653e-07	1.02897e-05	Milk IL6	ENSG00000165023	DIRAS2	0.000170919
0.449936	3.04895	28.1645	4.20154e-07	1.03065e-05	Milk IL6	ENSG00000058668	ATP2B4	0.000171205
0.120322	5.35915	27.9788	4.29243e-07	1.05089e-05	Milk IL6	ENSG00000204673	AKT1S1	0.000174576
0.218063	4.24466	27.9157	4.49446e-07	1.09822e-05	Milk IL6	ENSG00000198837	DENND4B	0.000182152
0.158081	8.4384	27.8691	4.50238e-07	0.00447328	Parity	ENSG00000101265	RASSF2	0.000182152
0.131743	5.96899	27.8681	4.50425e-07	1.09848e-05	Milk IL6	ENSG00000168769	TET2	0.000182152
0.631611	2.51058	27.9013	4.83366e-07	1.17653e-05	Milk IL6	ENSG00000225217	HSPA7	0.000195105
0.24803	7.08639	27.876	4.91781e-07	1.19471e-05	Milk IL6	ENSG00000132510	KDM6B	0.000198128
0.29811	3.42225	27.682	4.98575e-07	1.20782e-05	Milk IL6	ENSG00000187098	MITF	0.000200322
0.626625	1.73632	27.712	4.99101e-07	1.20782e-05	Milk IL6	ENSG00000172292	CERS6	0.000200322
0.29386	4.37675	27.6875	5.17109e-07	1.249e-05	Milk IL6	ENSG00000166340	TPP1	0.000207161
0.467941	2.98528	27.5702	5.51476e-07	1.32946e-05	Milk IL6	ENSG00000010810	FYN	0.000220516
0.449848	2.42479	27.3913	5.61592e-07	1.35126e-05	Milk IL6	ENSG00000131724	IL13RA1	0.000224142
0.17656	4.63901	27.3451	5.65822e-07	1.35884e-05	Milk IL6	ENSG00000084070	SMAP2	0.00022541
0.149969	4.99076	27.3271	5.70293e-07	1.36696e-05	Milk IL6	ENSG00000003056	M6PR	0.000226769
0.191358	4.97711	27.3583	5.72521e-07	1.3697e-05	Milk IL6	ENSG00000033327	GAB2	0.000227232
0.129906	5.71201	27.2365	5.93325e-07	1.41677e-05	Milk IL6	ENSG00000182541	LIMK2	0.000235053
0.439263	1.88158	27.2107	6.00055e-07	1.43013e-05	Milk IL6	ENSG00000145779	TNFAIP8	0.00023728
0.324956	2.54558	27.159	6.13772e-07	1.45898e-05	Milk IL6	ENSG00000116017	ARID3A	0.000242089
0.342203	6.42384	27.3628	6.1448e-07	1.45898e-05	Milk IL6	ENSG00000137801	THBS1	0.000242089
-0.244509	5.32085	26.9163	7.10948e-07	0.00447328	Parity	ENSG00000153246	PLA2R1	0.00027958
-0.380634	6.76454	26.7824	7.23835e-07	0.00130125	Milk glucose	ENSG00000177565	TBL1XR1	0.000284126
0.153442	4.54704	26.7624	7.30206e-07	1.73049e-05	Milk IL6	ENSG00000069849	ATP1B3	0.000286102
0.189538	3.58165	26.744	7.36138e-07	1.74037e-05	Milk IL6	ENSG00000103381	CPPED1	0.000287764
-0.122612	7.83934	26.7409	7.37138e-07	1.74037e-05	Milk IL6	ENSG00000171302	CANT1	0.000287764
0.2169	4.11827	26.722	7.48267e-07	1.76333e-05	Milk IL6	ENSG00000101493	ZNF516	0.000291576
0.219479	3.55234	26.6119	7.80053e-07	1.8348e-05	Milk IL6	ENSG00000102034	ELF4	0.000303409
0.203788	4.49091	26.5512	8.04533e-07	1.88885e-05	Milk IL6	ENSG00000169871	TRIM56	0.000312363
0.168719	3.99098	26.5295	8.08802e-07	1.89534e-05	Milk IL6	ENSG00000211455	STK38L	0.000313452
0.138801	4.98396	26.5075	8.16674e-07	1.91023e-05	Milk IL6	ENSG00000166128	RAB8B	0.00031593
0.216173	5.82387	26.5528	8.44338e-07	1.97127e-05	Milk IL6	ENSG00000104763	ASAH1	0.000326043
0.118342	5.86876	26.3984	8.56797e-07	1.99665e-05	Milk IL6	ENSG00000058272	PPP1R12A	0.000330257
0.197433	4.54062	26.3881	8.66718e-07	2.01604e-05	Milk IL6	ENSG00000092929	UNC13D	0.000333481
-0.124675	7.06312	26.3231	8.85652e-07	2.05628e-05	Milk IL6	ENSG00000160685	ZBTB7B	0.000340154
0.210802	5.83901	26.392	9.16461e-07	2.12389e-05	Milk IL6	ENSG00000136295	TTYH3	0.000351356
-0.406606	8.0146	26.1504	9.5558e-07	0.00147694	Milk glucose	ENSG00000162433	AK4	0.000365437
-0.15549	5.44435	26.148	9.56606e-07	2.21285e-05	Milk IL6	ENSG00000141449	GREB1L	0.000365437
0.135695	6.59013	26.1369	9.61268e-07	2.21956e-05	Milk IL6	ENSG00000120063	GNA13	0.000366563
0.224101	4.16367	26.0846	9.92433e-07	2.28732e-05	Milk IL6	ENSG00000148908	RGS10	0.000377774
-0.186322	6.45353	26.0567	9.95886e-07	0.00417741	Milk volume	ENSG00000088808	PPP1R13B	0.000378415
0.575956	1.94778	26.1407	1.01108e-06	2.32603e-05	Milk IL6	ENSG00000176170	SPHK1	0.000383507
0.255402	3.76333	26.0381	1.02226e-06	2.34746e-05	Milk IL6	ENSG00000106799	TGFBR1	0.000387061
0.452725	2.76661	26.0902	1.03206e-06	2.35799e-05	Milk IL6	ENSG00000168918	INPP5D	0.00038886
0.091313	7.49045	25.9756	1.03211e-06	2.35799e-05	Milk IL6	ENSG00000131236	CAP1	0.00038886
0.386556	6.62311	26.166	1.03246e-06	2.35799e-05	Milk IL6	ENSG00000129226	CD68	0.00038886
0.395717	2.24056	25.9695	1.0349e-06	2.35928e-05	Milk IL6	ENSG00000106868	SUSD1	0.000389095
0.623465	2.29323	26.0977	1.04349e-06	2.37456e-05	Milk IL6	ENSG00000102032	RENBP	0.000391636
0.647747	7.21663	25.9867	1.0563e-06	0.00147694	Milk glucose	ENSG00000101439	CST3	0.000395746
0.275966	9.16221	26.0579	1.07707e-06	2.44654e-05	Milk IL6	ENSG00000087086	FTL	0.000402823
0.0877813	7.98978	25.813	1.10889e-06	2.51428e-05	Milk IL6	ENSG00000124831	LRRFIP1	0.000414001
0.178817	4.07581	25.8015	1.11453e-06	2.52253e-05	Milk IL6	ENSG00000106780	MEGF9	0.000415382
0.574398	1.61461	25.8034	1.12311e-06	2.53739e-05	Milk IL6	ENSG00000099139	PCSK5	0.000417852
0.716249	1.73766	25.8476	1.13455e-06	2.55436e-05	Milk IL6	ENSG00000131016	AKAP12	0.000420695
0.256307	2.81114	25.7609	1.13469e-06	2.55436e-05	Milk IL6	ENSG00000160961	ZNF333	0.000420695
0.587102	1.7091	25.7418	1.15434e-06	2.59397e-05	Milk IL6	ENSG00000145416	2023-03-01	0.000427242
-0.145582	5.42988	25.6995	1.1659e-06	0.00225138	Milk lactose	ENSG00000137817	PARP6	0.000430775
0.19546	3.89592	25.694	1.16872e-06	2.6216e-05	Milk IL6	ENSG00000132109	TRIM21	0.000431072
-0.139589	7.72798	25.6602	1.1933e-06	2.67197e-05	Milk IL6	ENSG00000196781	TLE1	0.00043938
-0.120682	6.40016	25.6343	1.19999e-06	0.00225138	Milk lactose	ENSG00000179912	R3HDM2	0.000441085
0.11202	6.05656	25.5762	1.2312e-06	2.75195e-05	Milk IL6	ENSG00000067066	SP100	0.000451782
-0.129812	8.68813	25.5377	1.25236e-06	0.00225138	Milk lactose	ENSG00000204634	TBC1D8	0.000458758
-1.28511	3.18801	25.5772	1.27531e-06	0.00160485	Milk glucose	ENSG00000158055	GRHL3	0.000466366
0.118843	6.31826	25.4599	1.2962e-06	2.89209e-05	Milk IL6	ENSG00000198604	BAZ1A	0.000473197
0.723548	1.90132	25.5283	1.31829e-06	2.93616e-05	Milk IL6	ENSG00000234964	FABP5P7	0.00048044
-0.201587	6.33583	25.3869	1.34144e-06	0.00422018	Milk volume	ENSG00000171723	GPHN	0.000488047
0.406661	2.43865	25.3844	1.35518e-06	3.01299e-05	Milk IL6	ENSG00000144791	LIMD1	0.000492207
0.52322	1.75763	25.301	1.39841e-06	3.10363e-05	Milk IL6	ENSG00000051128	HOMER3	0.000507049
0.153658	4.48201	25.1231	1.50486e-06	3.334e-05	Milk IL6	ENSG00000184260	HIST2H2AC	0.000544722
-0.909011	3.95461	25.073	1.56048e-06	0.00169185	Milk glucose	ENSG00000139926	FRMD6	0.000563904
0.14857	8.09297	25.0439	1.5876e-06	3.51113e-05	Milk IL6	ENSG00000140105	WARS	0.000572735
0.32023	2.26587	24.9872	1.5984e-06	3.52881e-05	Milk IL6	ENSG00000143067	ZNF697	0.000575659
-0.336184	5.67146	25.1425	1.60536e-06	0.00673393	Parity	ENSG00000166825	ANPEP	0.000577194
0.596639	3.76812	25.1355	1.61885e-06	3.56771e-05	Milk IL6	ENSG00000115414	FN1	0.000581069
0.388022	2.22649	24.9318	1.6382e-06	3.60404e-05	Milk IL6	ENSG00000157693	TMEM268	0.000587029
0.177308	6.26498	24.9792	1.68017e-06	3.68992e-05	Milk IL6	ENSG00000135842	FAM129A	0.000601062
-0.158161	6.5298	24.9329	1.68382e-06	3.69149e-05	Milk IL6	ENSG00000158014	SLC30A2	0.000601362
-0.444848	5.52258	24.8012	1.73608e-06	0.00169185	Milk glucose	ENSG00000150712	MTMR12	0.000618995
0.271112	2.79393	24.7905	1.74443e-06	3.81304e-05	Milk IL6	ENSG00000166068	SPRED1	0.000620221
0.276595	2.65443	24.7893	1.74532e-06	3.81304e-05	Milk IL6	ENSG00000151012	SLC7A11	0.000620221
-0.178991	6.56018	24.772	1.75882e-06	0.00251888	Milk lactose	ENSG00000151882	CCL28	0.00062398
0.421157	2.18846	24.7819	1.76382e-06	3.84678e-05	Milk IL6	ENSG00000162139	NEU3	0.000624719
-0.157862	5.4475	24.7181	1.80149e-06	0.00251888	Milk lactose	ENSG00000156983	BRPF1	0.000637006
0.22096	3.34527	24.6941	1.82083e-06	3.96057e-05	Milk IL6	ENSG00000204160	ZDHHC18	0.000642239
-0.0971122	7.70184	24.6923	1.82229e-06	3.96057e-05	Milk IL6	ENSG00000152104	PTPN14	0.000642239
0.178408	4.41583	24.6152	1.88588e-06	4.09172e-05	Milk IL6	ENSG00000107201	DDX58	0.000663558
0.4592	3.1873	24.7329	1.92172e-06	4.16229e-05	Milk IL6	ENSG00000226380	MIR29A	0.000675057
0.120123	8.44154	24.5554	1.93676e-06	4.18766e-05	Milk IL6	ENSG00000147065	MSN	0.000679225
0.579184	5.98721	24.5471	1.95723e-06	0.00169185	Milk glucose	ENSG00000135899	SP110	0.00068528
0.439961	1.57851	24.5255	1.96276e-06	4.23659e-05	Milk IL6	ENSG00000115525	ST3GAL5	0.000686092
-0.342697	6.20746	24.5177	1.96964e-06	0.00169185	Milk glucose	ENSG00000143727	ACP1	0.000687374
-0.223342	4.95649	24.5964	1.99666e-06	4.30239e-05	Milk IL6	ENSG00000115112	TFCP2L1	0.00069567
0.392963	3.76863	24.6149	2.0094e-06	4.32244e-05	Milk IL6	ENSG00000152558	TMEM123	0.000698971
0.172659	3.93093	24.4674	2.01428e-06	4.32555e-05	Milk IL6	ENSG00000105483	CARD8	0.000699532
-0.12815	6.43407	24.4389	2.03999e-06	0.00513425	Milk volume	ENSG00000102606	ARHGEF7	0.000707312
-0.402117	5.85451	24.3906	2.08442e-06	0.00169185	Milk glucose	ENSG00000066027	PPP2R5A	0.000721547
0.610511	1.29698	24.358	2.13868e-06	4.58486e-05	Milk IL6	ENSG00000136732	GYPC	0.000739133
-0.480847	4.8207	24.2945	2.17568e-06	0.00169185	Milk glucose	ENSG00000083099	LYRM2	0.000750651
0.300115	3.40738	24.3524	2.17903e-06	4.66341e-05	Milk IL6	ENSG00000132182	NUP210	0.000750651
-0.193845	6.11814	24.2164	2.25291e-06	0.00283506	Milk lactose	ENSG00000171206	TRIM8	0.000774855
-0.448891	5.29845	24.1562	2.31428e-06	0.00169185	Milk glucose	ENSG00000171148	TADA3	0.000794686
0.234062	2.86263	24.0569	2.41934e-06	5.16894e-05	Milk IL6	ENSG00000263528	IKBKE	0.00082833
-0.668272	4.92859	24.0704	2.42e-06	0.00169185	Milk glucose	ENSG00000188487	INSC	0.00082833
0.286867	5.21438	24.1005	2.54638e-06	5.43113e-05	Milk IL6	ENSG00000144802	NFKBIZ	0.000870196
0.150229	6.08664	23.9435	2.57759e-06	5.48838e-05	Milk IL6	ENSG00000072121	ZFYVE26	0.000879454
-0.218134	6.17571	23.9296	2.61844e-06	0.00299549	Milk lactose	ENSG00000231991	ANXA2P2	0.00089197
0.186314	3.24798	23.8758	2.62348e-06	5.57667e-05	Milk IL6	ENSG00000169136	ATF5	0.000892267
0.256547	3.51562	23.8469	2.68368e-06	5.69502e-05	Milk IL6	ENSG00000055163	CYFIP2	0.000911293
0.301621	4.62374	23.9474	2.69606e-06	5.71165e-05	Milk IL6	ENSG00000196743	GM2A	0.000914044
0.148168	4.83591	23.8044	2.70872e-06	5.72883e-05	Milk IL6	ENSG00000172936	MYD88	0.000916885
-0.462556	6.27685	23.7976	2.71691e-06	0.00177175	Milk glucose	ENSG00000105514	RAB3D	0.000918203
-0.128521	4.69137	23.783	2.73477e-06	5.77423e-05	Milk IL6	ENSG00000108375	RNF43	0.000922783
0.672915	2.32052	23.8934	2.76607e-06	5.83052e-05	Milk IL6	ENSG00000035862	TIMP2	0.000931873
0.229877	3.04762	23.7051	2.83189e-06	5.95928e-05	Milk IL6	ENSG00000197860	SGTB	0.000952548
0.199296	5.01732	23.7524	2.87252e-06	6.03468e-05	Milk IL6	ENSG00000111348	ARHGDIB	0.000964697
-0.441093	5.13475	23.646	2.90792e-06	0.00177175	Milk glucose	ENSG00000197961	ZNF121	0.000975057
0.134655	5.57012	23.5536	3.031e-06	6.35701e-05	Milk IL6	ENSG00000133858	ZFC3H1	0.00101473
0.51566	1.7888	23.5661	3.05782e-06	6.39944e-05	Milk IL6	ENSG00000109321	AREG	0.00102171
0.329742	2.57645	23.5313	3.0614e-06	6.39944e-05	Milk IL6	ENSG00000172965	MIR4435-2HG	0.00102171
0.112037	6.85842	23.5234	3.07235e-06	6.41169e-05	Milk IL6	ENSG00000164111	ANXA5	0.00102377
0.352766	2.24167	23.5129	3.08675e-06	6.43108e-05	Milk IL6	ENSG00000103042	SLC38A7	0.00102697
-0.443355	4.90164	23.4587	3.16289e-06	0.00177175	Milk glucose	ENSG00000120685	PROSER1	0.00105067
0.570706	2.95882	23.5926	3.18037e-06	6.61516e-05	Milk IL6	ENSG00000111335	OAS2	0.00105429
-0.567501	4.21854	23.4441	3.18365e-06	0.00177175	Milk glucose	ENSG00000232677	LINC00665	0.00105429
-0.284243	5.83189	23.5225	3.22828e-06	0.00606782	Milk volume	ENSG00000221866	PLXNA4	0.00106742
0.0967904	5.68898	23.4068	3.23738e-06	6.72264e-05	Milk IL6	ENSG00000168214	RBPJ	0.00106878
-0.363717	6.82762	23.3902	3.26164e-06	0.00177175	Milk glucose	ENSG00000139083	ETV6	0.00107512
0.336925	2.68781	23.3667	3.30772e-06	6.8574e-05	Milk IL6	ENSG00000059377	TBXAS1	0.00108864
0.240456	3.39875	23.3354	3.34291e-06	6.91894e-05	Milk IL6	ENSG00000102524	TNFSF13B	0.00109853
-0.167013	9.03608	23.314	3.3753e-06	0.00606782	Milk volume	ENSG00000157613	CREB3L1	0.00110531
0.294413	2.56926	23.3128	3.3771e-06	6.97823e-05	Milk IL6	ENSG00000111145	ELK3	0.00110531
-0.386717	7.07591	23.3115	3.37905e-06	0.00177175	Milk glucose	ENSG00000022840	RNF10	0.00110531
0.176382	3.63275	23.2815	3.42494e-06	7.06548e-05	Milk IL6	ENSG00000148834	GSTO1	0.00111861
0.440255	1.71488	23.1915	3.56631e-06	7.34509e-05	Milk IL6	ENSG00000087253	LPCAT2	0.00116301
0.514655	1.69369	23.1836	3.579e-06	7.35917e-05	Milk IL6	ENSG00000139278	GLIPR1	0.00116537
0.187882	4.79364	23.1451	3.7487e-06	7.69553e-05	Milk IL6	ENSG00000205903	ZNF316	0.00121877
0.153547	4.58992	22.9858	3.91236e-06	8.01842e-05	Milk IL6	ENSG00000105875	WDR91	0.00126823
-0.393233	5.33946	22.9856	3.91269e-06	0.00196949	Milk glucose	ENSG00000130638	ATXN10	0.00126823
0.193718	3.67634	22.9712	3.9383e-06	8.05847e-05	Milk IL6	ENSG00000065615	CYB5R4	0.0012746
0.35675	2.18628	22.8496	4.1602e-06	8.49869e-05	Milk IL6	ENSG00000162341	TPCN2	0.00134439
0.258117	2.62786	22.8229	4.2105e-06	8.57556e-05	Milk IL6	ENSG00000102445	RUBCNL	0.001357
0.201855	6.1879	22.9308	4.21633e-06	8.57556e-05	Milk IL6	ENSG00000163131	CTSS	0.001357
0.358449	1.8751	22.8188	4.21827e-06	8.57556e-05	Milk IL6	ENSG00000138185	ENTPD1	0.001357
0.415785	2.08972	22.8364	4.22629e-06	8.57801e-05	Milk IL6	ENSG00000118263	KLF7	0.00135754
-0.197314	7.22115	22.8071	4.30279e-06	0.00451219	Milk lactose	ENSG00000182718	ANXA2	0.00138004
0.109804	5.52337	22.7691	4.31388e-06	8.74168e-05	Milk IL6	ENSG00000175354	PTPN2	0.00138153
0.11355	4.95932	22.7379	4.3752e-06	8.8517e-05	Milk IL6	ENSG00000163719	MTMR14	0.00139907
0.0802867	6.5564	22.7205	4.40968e-06	8.90712e-05	Milk IL6	ENSG00000163466	ARPC2	0.00140799
0.57516	2.48837	22.8041	4.48684e-06	9.04846e-05	Milk IL6	ENSG00000152270	PDE3B	0.00142994
0.470769	2.73174	22.6784	4.49435e-06	0.0565568	Milk leptin	ENSG00000164284	GRPEL2	0.00142994
-0.111038	7.63354	22.6763	4.49847e-06	9.05741e-05	Milk IL6	ENSG00000100146	SOX10	0.00142994
0.763211	4.87405	22.7037	4.57001e-06	0.00210426	Milk glucose	ENSG00000132561	MATN2	0.00145052
0.357207	2.95867	22.7205	4.60379e-06	9.25465e-05	Milk IL6	ENSG00000143382	ADAMTSL4	0.00145908
-0.482867	4.55051	22.6109	4.63331e-06	0.00210426	Milk glucose	ENSG00000146373	RNF217	0.00146626
0.223202	9.05495	22.7074	4.64831e-06	0.0129458	Parity	ENSG00000039560	RAI14	0.00146884
0.569154	8.41721	22.6313	4.68207e-06	0.00210426	Milk glucose	ENSG00000131686	CA6	0.00147692
-0.306833	4.10726	22.6319	4.68769e-06	0.00453768	Milk lactose	ENSG00000146648	EGFR	0.00147692
0.239442	2.84056	22.5405	4.78314e-06	9.59985e-05	Milk IL6	ENSG00000184602	SNN	0.00150478
0.562067	1.7407	22.5543	4.86144e-06	9.74146e-05	Milk IL6	ENSG00000124813	RUNX2	0.00152716
-0.593279	7.39928	22.5485	4.92239e-06	0.00213598	Milk glucose	ENSG00000143320	CRABP2	0.00154404
0.207435	5.57559	22.437	5.01229e-06	0.021797	Milk insulin	ENSG00000078140	UBE2K	0.00156994
0.54867	1.32283	22.431	5.03417e-06	0.000100715	Milk IL6	ENSG00000226312	CFLAR-AS1	0.00157449
0.237175	3.2017	22.333	5.25379e-06	0.000104942	Milk IL6	ENSG00000165650	PDZD8	0.00164078
-0.520676	5.76618	22.3204	5.28383e-06	0.0021799	Milk glucose	ENSG00000101444	AHCY	0.00164776
0.160548	6.48859	22.3766	5.30951e-06	0.000105887	Milk IL6	ENSG00000118515	SGK1	0.00165335
0.54574	1.1005	22.2999	5.3332e-06	0.000106192	Milk IL6	ENSG00000073910	FRY	0.00165832
0.121169	6.32017	22.2876	5.36293e-06	0.000106615	Milk IL6	ENSG00000101596	SMCHD1	0.00166494
-0.36628	8.20711	22.2847	5.37007e-06	0.0021799	Milk glucose	ENSG00000100280	AP1B1	0.00166494
0.194722	3.55242	22.2589	5.4332e-06	0.000107841	Milk IL6	ENSG00000151014	NOCT	0.00168208
-0.233483	5.32842	22.2572	5.4951e-06	0.0086438	Milk volume	ENSG00000276043	UHRF1	0.00169878
0.28266	4.24906	22.2047	5.56819e-06	0.021797	Milk insulin	ENSG00000205981	DNAJC19	0.00171889
0.189893	4.88582	22.2628	5.6067e-06	0.00011111	Milk IL6	ENSG00000144655	CSRNP1	0.00172829
-0.122013	7.10049	22.1685	5.6603e-06	0.00482852	Milk lactose	ENSG00000129422	MTUS1	0.0017423
-0.185606	5.42453	22.1317	5.75555e-06	0.00482852	Milk lactose	ENSG00000233276	GPX1	0.00176741
0.232288	4.79518	22.2175	5.75841e-06	0.000113937	Milk IL6	ENSG00000119922	IFIT2	0.00176741
0.174452	4.89435	22.1333	5.80496e-06	0.000114678	Milk IL6	ENSG00000130309	COLGALT1	0.00177915
-0.921282	3.03728	22.0864	5.87496e-06	0.00231033	Milk glucose	ENSG00000167799	NUDT8	0.00179802
-0.393654	6.69572	22.0117	6.0775e-06	0.00231755	Milk glucose	ENSG00000075391	RASAL2	0.00185735
-0.0978036	6.16682	21.9919	6.13243e-06	0.000120957	Milk IL6	ENSG00000082458	DLG3	0.00187147
-0.0847516	6.32296	21.9671	6.20191e-06	0.000122136	Milk IL6	ENSG00000115109	EPB41L5	0.00188997
-0.141348	6.17465	21.9769	6.21465e-06	0.000122196	Milk IL6	ENSG00000052802	MSMO1	0.00189116
0.450677	2.68019	22.0173	6.2758e-06	0.000123205	Milk IL6	ENSG00000075275	CELSR1	0.00190706
0.157114	4.41465	21.9202	6.33538e-06	0.000124181	Milk IL6	ENSG00000155252	PI4K2A	0.00192243
-0.693099	4.10021	21.901	6.39092e-06	0.00232683	Milk glucose	ENSG00000144677	CTDSPL	0.00193654
-0.136877	7.03631	21.912	6.41459e-06	0.000125481	Milk IL6	ENSG00000118777	ABCG2	0.00194035
0.56016	2.22405	21.9747	6.42163e-06	0.000125481	Milk IL6	ENSG00000242574	HLA-DMB	0.00194035
-0.498901	6.56915	21.8693	6.49894e-06	0.00232683	Milk glucose	ENSG00000104490	NCALD	0.00196094
-0.23673	9.03608	21.8289	6.60349e-06	0.021797	Milk insulin	ENSG00000157613	CREB3L1	0.00198968
-0.385816	6.0652	21.8113	6.65655e-06	0.00232683	Milk glucose	ENSG00000179918	SEPHS2	0.00200284
0.101644	7.61736	21.7185	6.94363e-06	0.0129458	Parity	ENSG00000025039	RRAGD	0.00208629
-0.189105	4.23521	21.6642	7.1172e-06	0.0895629	Milk CRP	ENSG00000131037	EPS8L1	0.00213544
0.206447	7.42699	21.6545	7.14876e-06	0.021797	Milk insulin	ENSG00000116251	RPL22	0.0021419
0.140137	5.31108	21.6355	7.21057e-06	0.000140679	Milk IL6	ENSG00000113269	RNF130	0.0021574
0.531978	0.890236	21.6147	7.27929e-06	0.0001418	Milk IL6	ENSG00000132965	ALOX5AP	0.00217492
0.297359	2.15292	21.5973	7.33703e-06	0.000142703	Milk IL6	ENSG00000102393	GLA	0.00218911
-0.187448	7.12397	21.6046	7.36721e-06	0.0057939	Milk lactose	ENSG00000126822	PLEKHG3	0.00219506
0.359014	2.89093	21.6348	7.42405e-06	0.000144173	Milk IL6	ENSG00000162946	DISC1	0.00220892
0.396684	3.36897	21.6672	7.4792e-06	0.00014502	Milk IL6	ENSG00000100314	CABP7	0.00222224
0.243155	5.7287	21.6069	7.59081e-06	0.0106136	Milk volume	ENSG00000109846	CRYAB	0.00225227
0.334591	2.10886	21.4786	7.74473e-06	0.000149938	Milk IL6	ENSG00000118242	MREG	0.00229169
-0.398217	5.16283	21.4785	7.7451e-06	0.00248043	Milk glucose	ENSG00000138794	CASP6	0.00229169
-0.155938	5.42435	21.4554	7.82711e-06	0.0057939	Milk lactose	ENSG00000049449	RCN1	0.00231147
-0.409246	5.70638	21.4525	7.83728e-06	0.00248043	Milk glucose	ENSG00000158186	MRAS	0.00231147
0.15472	4.51331	21.4505	7.84436e-06	0.000151634	Milk IL6	ENSG00000125354	2023-09-06	0.00231147
-0.463362	5.87552	21.5784	7.85723e-06	0.0988754	Milk fat	ENSG00000133048	CHI3L1	0.00231208
-0.364764	6.03468	21.4184	7.96007e-06	0.00248043	Milk glucose	ENSG00000103507	BCKDK	0.00233912
0.195401	4.07123	21.4275	7.9908e-06	0.000154227	Milk IL6	ENSG00000165312	OTUD1	0.00234493
-0.310274	7.07873	21.3983	8.03324e-06	0.00248043	Milk glucose	ENSG00000111540	RAB5B	0.00235416
0.14957	3.65397	21.3389	8.25418e-06	0.000159067	Milk IL6	ENSG00000140365	COMMD4	0.00241446
-0.437649	5.03053	21.334	8.27244e-06	0.00248043	Milk glucose	ENSG00000072736	NFATC3	0.00241446
0.72228	1.55264	21.4059	8.27287e-06	0.000159183	Milk IL6	ENSG00000198246	SLC29A3	0.00241446
0.228265	4.90041	21.4325	8.29152e-06	0.00015925	Milk IL6	ENSG00000124762	CDKN1A	0.00241627
0.237441	3.45337	21.3393	8.30166e-06	0.00015925	Milk IL6	ENSG00000089060	SLC8B1	0.00241627
0.144756	4.16364	21.3124	8.3544e-06	0.000160018	Milk IL6	ENSG00000196116	TDRD7	0.00242831
-0.107728	6.41808	21.3046	8.38404e-06	0.000160342	Milk IL6	ENSG00000166348	USP54	0.00243362
-0.510558	5.52064	21.2927	8.42979e-06	0.00248043	Milk glucose	ENSG00000131831	RAI2	0.00244359
0.125226	7.34167	21.2972	8.47302e-06	0.000161797	Milk IL6	ENSG00000167522	ANKRD11	0.00245026
-0.446295	6.14802	21.2808	8.47571e-06	0.00248043	Milk glucose	ENSG00000125249	RAP2A	0.00245026
-0.310828	4.03419	21.3166	8.61301e-06	0.0129458	Parity	ENSG00000197506	SLC28A3	0.00248659
-0.883774	3.39553	21.2118	8.7514e-06	0.0025029	Milk glucose	ENSG00000184809	B3GALT5-AS1	0.00252314
0.155325	5.54496	21.1988	8.86676e-06	0.00016906	Milk IL6	ENSG00000110880	CORO1C	0.00255296
0.172104	4.34905	21.1757	8.89245e-06	0.000169284	Milk IL6	ENSG00000159840	ZYX	0.00255692
0.141458	6.21914	21.2007	8.90546e-06	0.000169284	Milk IL6	ENSG00000196562	SULF2	0.00255722
0.155697	4.69982	21.1302	9.07893e-06	0.000172322	Milk IL6	ENSG00000119655	NPC2	0.00260353
-0.486911	3.79658	21.2262	9.1819e-06	0.0129458	Parity	ENSG00000102287	GABRE	0.00262954
0.266143	3.05127	21.1075	9.23923e-06	0.0001751	Milk IL6	ENSG00000141068	KSR1	0.00264242
0.148545	5.5306	21.0793	9.41675e-06	0.000178196	Milk IL6	ENSG00000130589	HELZ2	0.00268959
0.118912	7.55328	21.0286	9.51077e-06	0.000179705	Milk IL6	ENSG00000170776	AKAP13	0.00271283
-0.253468	3.69622	21.0223	9.53813e-06	0.0129458	Parity	ENSG00000011347	SYT7	0.00271701
0.154564	7.70433	21.0528	9.65934e-06	0.000182239	Milk IL6	ENSG00000205542	TMSB4X	0.00274594
-0.134937	7.93673	20.9933	9.66538e-06	0.00675717	Milk lactose	ENSG00000096070	BRPF3	0.00274594
0.30207	1.59649	20.9819	9.71605e-06	0.000183034	Milk IL6	ENSG00000100092	SH3BP1	0.0027543
-0.427661	7.50083	20.9808	9.72055e-06	0.00267376	Milk glucose	ENSG00000079459	FDFT1	0.0027543
0.165675	2.99398	20.9725	9.7576e-06	0.000183542	Milk IL6	ENSG00000112242	E2F3	0.00276114
0.134356	7.2436	20.9643	9.86962e-06	0.000185372	Milk IL6	ENSG00000204592	HLA-E	0.00278915
0.13667	4.49951	20.9391	9.90789e-06	0.000185618	Milk IL6	ENSG00000104365	IKBKB	0.00279381
0.195073	3.94487	20.9492	9.91221e-06	0.000185618	Milk IL6	ENSG00000134815	DHX34	0.00279381
-0.142604	5.32225	20.929	9.95368e-06	0.000186118	Milk IL6	ENSG00000168032	ENTPD3	0.00279625
-0.21787	6.0608	21.0051	9.96439e-06	0.0129458	Parity	ENSG00000039068	CDH1	0.00279625
-0.542283	5.59964	20.9415	9.97349e-06	0.00267376	Milk glucose	ENSG00000106683	LIMK1	0.00279625
0.129061	5.38806	20.9227	9.98241e-06	0.000186378	Milk IL6	ENSG00000131171	SH3BGRL	0.00279625
0.503943	5.28542	20.9219	9.98623e-06	0.00267376	Milk glucose	ENSG00000174132	FAM174A	0.00279625
0.307382	3.94471	20.8814	1.01731e-05	0.021797	Milk insulin	ENSG00000245910	SNHG6	0.00284485
-0.368772	6.81911	20.8743	1.02061e-05	0.00267569	Milk glucose	ENSG00000076513	ANKRD13A	0.00285035
0.473885	1.24234	20.8688	1.02318e-05	0.000190752	Milk IL6	ENSG00000121297	TSHZ3	0.00285381
0.299655	5.29008	20.8347	1.03927e-05	0.021797	Milk insulin	ENSG00000175768	TOMM5	0.00289491
0.212313	3.35692	20.7836	1.06388e-05	0.000197859	Milk IL6	ENSG00000160293	VAV2	0.00295736
0.12205	6.8117	20.7825	1.06445e-05	0.000197859	Milk IL6	ENSG00000129003	VPS13C	0.00295736
0.556117	1.41751	20.823	1.07021e-05	0.000198637	Milk IL6	ENSG00000251441	RTEL1P1	0.0029695
-0.162082	5.72203	20.7653	1.07286e-05	0.0135009	Milk volume	ENSG00000126767	ELK1	0.002973
0.469307	1.66633	20.7181	1.0963e-05	0.000203179	Milk IL6	ENSG00000141179	PCTP	0.00303401
0.167683	5.47446	20.7427	1.10396e-05	0.000204258	Milk IL6	ENSG00000128487	SPECC1	0.00305122
0.0901506	6.67175	20.7002	1.10537e-05	0.000204258	Milk IL6	ENSG00000136279	DBNL	0.00305122
0.229834	3.33148	20.6965	1.1072e-05	0.000204297	Milk IL6	ENSG00000197142	ACSL5	0.00305235
0.145548	4.524	20.6766	1.11736e-05	0.00020587	Milk IL6	ENSG00000197548	ATG7	0.00307639
-0.156345	6.22471	20.6483	1.16016e-05	0.000213443	Milk IL6	ENSG00000173402	DAG1	0.00319012
0.104967	6.02965	20.5898	1.16274e-05	0.000213605	Milk IL6	ENSG00000068400	GRIPAP1	0.00319311
0.184953	3.14502	20.5855	1.16505e-05	0.000213718	Milk IL6	ENSG00000149499	EML3	0.00319535
-0.123869	7.37756	20.5885	1.16831e-05	0.000214003	Milk IL6	ENSG00000134324	LPIN1	0.00320018
0.158933	7.33597	20.6021	1.1901e-05	0.000217677	Milk IL6	ENSG00000162645	GBP2	0.00325569
-0.165731	5.58217	20.4918	1.21622e-05	0.0139136	Milk volume	ENSG00000139132	FGD4	0.0033229
0.199579	4.10564	20.4968	1.2226e-05	0.000223191	Milk IL6	ENSG00000106785	TRIM14	0.00333507
0.291634	3.58138	20.5422	1.22379e-05	0.000223191	Milk IL6	ENSG00000089327	FXYD5	0.00333507
-0.130219	4.76589	20.4742	1.22609e-05	0.000223286	Milk IL6	ENSG00000114812	VIPR1	0.00333708
-0.102411	6.64265	20.4547	1.23712e-05	0.00022497	Milk IL6	ENSG00000107485	GATA3	0.00336283
0.433083	2.1795	20.4675	1.24305e-05	0.000225722	Milk IL6	ENSG00000006534	ALDH3B1	0.00337465
-0.11164	8.05824	20.4267	1.25314e-05	0.000227226	Milk IL6	ENSG00000091409	ITGA6	0.00339773
-0.153477	5.49171	20.411	1.26222e-05	0.00790911	Milk lactose	ENSG00000011523	CEP68	0.00341537
-0.474175	10.6115	20.5309	1.26283e-05	0.0129458	Parity	ENSG00000245532	NEAT1	0.00341537
0.449718	9.03608	20.4014	1.26778e-05	0.0032251	Milk glucose	ENSG00000157613	CREB3L1	0.00342441
0.118867	6.00523	20.3791	1.28086e-05	0.000231918	Milk IL6	ENSG00000178104	PDE4DIP	0.00345538
0.274945	2.92279	20.3494	1.29846e-05	0.00790911	Milk lactose	ENSG00000249484	LINC01470	0.00349844
0.671578	8.79854	20.4325	1.30063e-05	0.0032251	Milk glucose	ENSG00000123689	G0S2	0.00349988
-1.67303	1.89504	20.3588	1.30706e-05	0.0032251	Milk glucose	ENSG00000254626	RP11-27G22.1	0.00351276
-0.15754	5.66798	20.3138	1.31986e-05	0.00790911	Milk lactose	ENSG00000108861	DUSP3	0.00354273
0.217271	4.83494	20.3997	1.32239e-05	0.000239094	Milk IL6	ENSG00000140853	NLRC5	0.00354506
-0.0756396	8.42591	20.2823	1.33912e-05	0.000241772	Milk IL6	ENSG00000119900	OGFRL1	0.00358543
-0.453392	4.68771	20.2613	1.35214e-05	0.00327218	Milk glucose	ENSG00000008086	CDKL5	0.00361576
-0.293127	6.4587	20.2854	1.40629e-05	0.008044	Milk lactose	ENSG00000164733	CTSB	0.00375588
0.204954	4.58577	20.2215	1.41444e-05	0.000255005	Milk IL6	ENSG00000168961	LGALS9	0.00377293
0.119847	5.20521	20.0984	1.4574e-05	0.000262374	Milk IL6	ENSG00000089916	GPATCH2L	0.00388267
-0.105488	6.30549	20.0921	1.46164e-05	0.00026276	Milk IL6	ENSG00000092068	SLC7A8	0.00388911
-0.490975	5.91283	20.0844	1.46683e-05	0.00348275	Milk glucose	ENSG00000106484	MEST	0.00389809
0.347971	2.37402	20.074	1.48097e-05	0.000265857	Milk IL6	ENSG00000117009	KMO	0.00393078
0.158985	4.18622	20.0575	1.48517e-05	0.00026623	Milk IL6	ENSG00000213064	SFT2D2	0.00393703
0.235419	3.8438	20.0964	1.49063e-05	0.000266829	Milk IL6	ENSG00000079215	SLC1A3	0.00394662
0.122942	5.9838	20.0392	1.49773e-05	0.000267719	Milk IL6	ENSG00000104774	MAN2B1	0.00396052
0.106043	5.57172	20.0337	1.50149e-05	0.000268011	Milk IL6	ENSG00000066084	DIP2B	0.00396557
0.575885	2.76647	20.1187	1.5148e-05	0.000269946	Milk IL6	ENSG00000135678	CPM	0.00399567
0.186642	5.32227	20.085	1.51663e-05	0.000269946	Milk IL6	ENSG00000196843	ARID5A	0.00399567
0.137044	5.3166	19.9989	1.52606e-05	0.000271243	Milk IL6	ENSG00000105397	TYK2	0.0040156
0.10725	6.83049	19.9735	1.54379e-05	0.000274007	Milk IL6	ENSG00000130429	ARPC1B	0.00405726
0.287385	2.03555	19.9555	1.55662e-05	0.000275895	Milk IL6	ENSG00000205710	C17orf107	0.00408595
0.177744	3.94168	19.942	1.56638e-05	0.000277233	Milk IL6	ENSG00000162066	AMDHD2	0.00410179
-0.336592	8.48328	20.0556	1.56649e-05	0.0129458	Parity	ENSG00000124942	AHNAK	0.00410179
-0.492551	4.15488	19.9252	1.57852e-05	0.00367854	Milk glucose	ENSG00000106144	CASP2	0.00412824
-0.265074	3.18405	19.9421	1.58295e-05	0.000279773	Milk IL6	ENSG00000172818	OVOL1	0.00413477
0.219669	3.89059	19.933	1.59372e-05	0.000281281	Milk IL6	ENSG00000065989	PDE4A	0.00415781
-0.199187	6.7356	19.9161	1.62205e-05	0.00866926	Milk lactose	ENSG00000103335	PIEZO1	0.00422169
0.193101	3.88466	19.8661	1.62215e-05	0.000285898	Milk IL6	ENSG00000136169	SETDB2	0.00422169
0.19511	5.11578	19.9267	1.6365e-05	0.000288024	Milk IL6	ENSG00000079308	TNS1	0.00425386
0.337043	3.5998	19.9347	1.64281e-05	0.00028873	Milk IL6	ENSG00000012779	ALOX5	0.00426508
0.188534	6.57136	19.9202	1.64705e-05	0.000289072	Milk IL6	ENSG00000131981	LGALS3	0.00426905
0.303051	3.47333	19.8314	1.64833e-05	0.0296322	Milk insulin	ENSG00000143553	SNAPIN	0.00426905
-0.280783	7.49778	19.7986	1.67345e-05	0.00378564	Milk glucose	ENSG00000108424	KPNB1	0.00432595
0.274589	3.19031	19.8489	1.67434e-05	0.000293453	Milk IL6	ENSG00000127528	KLF2	0.00432595
-0.123819	5.77793	19.7425	1.71736e-05	0.00866926	Milk lactose	ENSG00000151748	SAV1	0.00443175
-0.400975	8.40252	19.735	1.72333e-05	0.00378564	Milk glucose	ENSG00000168028	RPSA	0.0044418
-0.335372	7.7165	19.7165	1.73819e-05	0.00378564	Milk glucose	ENSG00000109062	SLC9A3R1	0.00447469
-0.351952	9.02461	19.7082	1.74481e-05	0.00378564	Milk glucose	ENSG00000126878	AIF1L	0.00448635
-0.292047	3.76604	19.6829	1.77097e-05	0.00866926	Milk lactose	ENSG00000150457	LATS2	0.00454813
-0.314823	4.38184	19.7562	1.77813e-05	0.0129458	Parity	ENSG00000156453	PCDH1	0.0045588
0.358468	6.67439	19.7184	1.77938e-05	0.111959	Milk leptin	ENSG00000110436	SLC1A2	0.0045588
0.120329	4.67791	19.6346	1.80517e-05	0.000315943	Milk IL6	ENSG00000082068	WDR70	0.00461934
-0.241115	3.69591	19.6227	1.81516e-05	0.0129458	Parity	ENSG00000205268	PDE7A	0.00463705
0.263971	3.90022	19.686	1.81643e-05	0.000317409	Milk IL6	ENSG00000130707	ASS1	0.00463705
0.422146	2.28192	19.6609	1.8186e-05	0.000317409	Milk IL6	ENSG00000129675	ARHGEF6	0.00463705
-0.442434	7.55777	19.5979	1.83606e-05	0.00386109	Milk glucose	ENSG00000139998	RAB15	0.00467602
0.122769	4.75266	19.5769	1.85402e-05	0.000323144	Milk IL6	ENSG00000197343	ZNF655	0.00471613
-0.465706	3.9568	19.672	1.86408e-05	0.0129458	Parity	ENSG00000165507	C10orf10	0.0047361
0.353695	5.34415	19.6721	1.86732e-05	0.000325012	Milk IL6	ENSG00000224389	C4B	0.0047387
0.246472	4.28343	19.6269	1.8843e-05	0.000327515	Milk IL6	ENSG00000173334	TRIB1	0.00477613
-0.567559	6.37183	19.5619	1.90732e-05	0.00386109	Milk glucose	ENSG00000092621	PHGDH	0.00482875
0.142034	4.15702	19.5076	1.9144e-05	0.000332288	Milk IL6	ENSG00000162869	PPP1R21	0.00483656
-0.313406	7.5156	19.507	1.91493e-05	0.00386109	Milk glucose	ENSG00000151893	CACUL1	0.00483656
-0.41142	5.64795	19.5005	1.92072e-05	0.00386109	Milk glucose	ENSG00000177963	RIC8A	0.00484546
-0.30761	8.45591	19.4867	1.933e-05	0.00386109	Milk glucose	ENSG00000213639	PPP1CB	0.00487071
0.288424	2.8386	19.4571	1.96578e-05	0.000340735	Milk IL6	ENSG00000134326	CMPK2	0.00494748
0.150855	4.32371	19.4453	1.97042e-05	0.00034107	Milk IL6	ENSG00000154124	OTULIN	0.00495334
-0.141278	6.7761	19.4098	2.00308e-05	0.0210056	Milk volume	ENSG00000128655	PDE11A	0.00502951
0.385724	3.66711	19.5075	2.01114e-05	0.000347476	Milk IL6	ENSG00000122877	EGR2	0.00503658
-0.147297	6.00552	19.4002	2.01194e-05	0.0129458	Parity	ENSG00000090863	GLG1	0.00503658
-0.0886254	7.00075	19.3992	2.01295e-05	0.000347476	Milk IL6	ENSG00000107281	NPDC1	0.00503658
-0.116779	6.41667	19.3887	2.02275e-05	0.00866926	Milk lactose	ENSG00000131626	PPFIA1	0.00505516
-0.217004	5.51146	19.4348	2.03422e-05	0.0129458	Parity	ENSG00000168615	ADAM9	0.0050779
0.471084	1.49707	19.366	2.04408e-05	0.000352366	Milk IL6	ENSG00000173482	PTPRM	0.00509657
-0.228522	4.00998	19.3614	2.04844e-05	0.0129458	Parity	ENSG00000221968	FADS3	0.0051015
-0.810061	2.23283	19.4399	2.06295e-05	0.0129458	Parity	ENSG00000102962	CCL22	0.00513165
0.28171	2.31539	19.3288	2.07961e-05	0.000358	Milk IL6	ENSG00000120162	MOB3B	0.00516709
-0.120668	8.16522	19.3263	2.08399e-05	0.000358061	Milk IL6	ENSG00000069702	TGFBR3	0.0051701
-0.126036	5.41577	19.3226	2.08565e-05	0.000358061	Milk IL6	ENSG00000165905	LARGE2	0.0051701
0.123401	7.19281	19.3375	2.0916e-05	0.000358593	Milk IL6	ENSG00000134107	BHLHE40	0.00517884
0.171606	4.84037	19.2956	2.13249e-05	0.000365105	Milk IL6	ENSG00000079819	EPB41L2	0.00527397
0.202764	3.76604	19.276	2.13771e-05	0.000365501	Milk IL6	ENSG00000150457	LATS2	0.00528078
-0.164796	6.64381	19.2892	2.14761e-05	0.0129458	Parity	ENSG00000052344	PRSS8	0.00529912
-0.100381	8.51522	19.2278	2.17936e-05	0.000372118	Milk IL6	ENSG00000141905	NFIC	0.00537127
-0.156445	5.44695	19.1945	2.21327e-05	0.00866926	Milk lactose	ENSG00000175155	YPEL2	0.00544857
0.604272	1.66688	19.1875	2.22043e-05	0.00866926	Milk lactose	ENSG00000189057	FAM111B	0.0054599
-0.156615	5.49097	19.1809	2.22729e-05	0.00866926	Milk lactose	ENSG00000171456	ASXL1	0.00547048
0.136959	5.26559	19.1667	2.24202e-05	0.00866926	Milk lactose	ENSG00000006007	GDE1	0.00550036
0.257202	4.67682	19.229	2.2689e-05	0.000386453	Milk IL6	ENSG00000204642	HLA-F	0.00555493
-0.105116	6.37285	19.1405	2.26946e-05	0.000386453	Milk IL6	ENSG00000175866	BAIAP2	0.00555493
0.523258	5.14775	19.1248	2.28603e-05	0.00445432	Milk glucose	ENSG00000128590	DNAJB9	0.00558909
-0.179463	5.43034	19.1199	2.29127e-05	0.00866926	Milk lactose	ENSG00000125733	TRIP10	0.00559552
-0.339228	6.31935	19.1109	2.30078e-05	0.00445432	Milk glucose	ENSG00000060749	QSER1	0.00561234
0.111609	5.08879	19.0838	2.32992e-05	0.000396212	Milk IL6	ENSG00000119772	DNMT3A	0.00567693
0.477758	5.63679	19.1862	2.33419e-05	0.0129458	Parity	ENSG00000198300	PEG3	0.0056803
-0.371175	4.47698	19.1756	2.33761e-05	0.0129458	Parity	ENSG00000174501	ANKRD36C	0.0056803
-0.204546	7.81369	19.1538	2.33927e-05	0.0129458	Parity	ENSG00000184292	TACSTD2	0.0056803
0.174963	4.17152	19.072	2.34269e-05	0.000397847	Milk IL6	ENSG00000173905	GOLIM4	0.00568217
-0.300531	4.27016	19.1189	2.36613e-05	0.0129458	Parity	ENSG00000160712	IL6R	0.00573253
-0.316744	4.63163	19.1256	2.37391e-05	0.00866926	Milk lactose	ENSG00000155090	KLF10	0.00574486
-0.319952	5.46509	19.0214	2.39842e-05	0.00457298	Milk glucose	ENSG00000185104	FAF1	0.00579761
-0.150689	6.92157	18.9746	2.45118e-05	0.00866926	Milk lactose	ENSG00000103942	HOMER2	0.00591848
-0.150894	6.94844	18.9549	2.47374e-05	0.00866926	Milk lactose	ENSG00000147454	SLC25A37	0.00596619
-0.144997	6.84388	18.9382	2.49306e-05	0.00866926	Milk lactose	ENSG00000090621	PABPC4	0.00600602
0.396219	2.94493	19.0065	2.50901e-05	0.000425517	Milk IL6	ENSG00000128422	KRT17	0.00603765
0.151683	4.21914	18.9087	2.52749e-05	0.000428074	Milk IL6	ENSG00000137161	CNPY3	0.00607529
0.187112	3.69591	18.9012	2.53623e-05	0.000428978	Milk IL6	ENSG00000205268	PDE7A	0.00608946
-0.180296	4.61692	18.893	2.54597e-05	0.00866926	Milk lactose	ENSG00000121671	CRY2	0.00610051
-0.430407	6.0374	18.8925	2.54654e-05	0.00468384	Milk glucose	ENSG00000117461	PIK3R3	0.00610051
-0.656173	2.76647	18.9617	2.5748e-05	0.00866926	Milk lactose	ENSG00000135678	CPM	0.00615898
0.141974	3.72923	18.8672	2.5767e-05	0.000435238	Milk IL6	ENSG00000130813	C19orf66	0.00615898
0.352076	5.99066	18.8511	2.59611e-05	0.00468384	Milk glucose	ENSG00000156642	NPTN	0.00619844
-0.177182	5.62632	18.8331	2.61786e-05	0.00866926	Milk lactose	ENSG00000104881	PPP1R13L	0.00623615
0.0990311	8.16486	18.8322	2.61899e-05	0.000441787	Milk IL6	ENSG00000117523	PRRC2C	0.00623615
-0.461133	6.22984	18.8308	2.62065e-05	0.00468384	Milk glucose	ENSG00000145675	PIK3R1	0.00623615
-1.53235	4.96347	18.9232	2.63412e-05	0.00468384	Milk glucose	ENSG00000281383	CH507-513H4.5	0.00626126
0.242216	3.37163	18.8421	2.63931e-05	0.00044462	Milk IL6	ENSG00000005379	TSPOAP1	0.00626663
-0.725104	4.80286	18.8674	2.64266e-05	0.00468384	Milk glucose	ENSG00000110092	CCND1	0.00626762
0.183436	4.11519	18.8092	2.64714e-05	0.000445342	Milk IL6	ENSG00000119729	RHOQ	0.00627128
-0.15129	4.50691	18.8067	2.65019e-05	0.0138958	Parity	ENSG00000182220	ATP6AP2	0.00627157
0.462766	2.00737	18.789	2.71085e-05	0.000454927	Milk IL6	ENSG00000137101	CD72	0.00640212
0.217397	3.60132	18.7652	2.71134e-05	0.000454927	Milk IL6	ENSG00000013810	TACC3	0.00640212
-0.179745	4.99605	18.7896	2.72382e-05	0.000456413	Milk IL6	ENSG00000165272	AQP3	0.0064245
0.154542	3.69722	18.7334	2.74223e-05	0.000458886	Milk IL6	ENSG00000168297	PXK	0.00646079
0.550749	3.99882	18.73	2.74652e-05	0.00479898	Milk glucose	ENSG00000139211	AMIGO2	0.00646378
-0.291457	6.61369	18.701	2.7839e-05	0.00479898	Milk glucose	ENSG00000128989	ARPP19	0.00654454
-0.37093	3.30309	18.7465	2.78792e-05	0.0140333	Parity	ENSG00000196912	ANKRD36B	0.00654681
0.547087	1.17048	18.6546	2.84478e-05	0.000475414	Milk IL6	ENSG00000128641	MYO1B	0.00666885
0.431768	4.79366	18.6911	2.84612e-05	0.119385	Milk leptin	ENSG00000168062	BATF2	0.00666885
-0.161131	8.20708	18.6423	2.86117e-05	0.0276961	Milk volume	ENSG00000116679	IVNS1ABP	0.00669677
-0.273155	4.95649	18.6913	2.8821e-05	0.00929959	Milk lactose	ENSG00000115112	TFCP2L1	0.00673839
0.344865	2.47074	18.6459	2.88955e-05	0.000482256	Milk IL6	ENSG00000103222	ABCC1	0.00674843
-0.138323	5.00836	18.5833	2.94089e-05	0.000489627	Milk IL6	ENSG00000141655	TNFRSF11A	0.00685297
0.110401	5.66806	18.5829	2.9415e-05	0.000489627	Milk IL6	ENSG00000114978	MOB1A	0.00685297
-0.834139	5.6194	18.6745	2.94393e-05	0.00489821	Milk glucose	ENSG00000132688	NES	0.00685297
0.340249	2.79226	18.641	2.95493e-05	0.000490626	Milk IL6	ENSG00000136826	KLF4	0.0068645
0.160317	3.63622	18.5728	2.9553e-05	0.000490626	Milk IL6	ENSG00000072401	UBE2D1	0.0068645
0.142056	4.4034	18.5544	2.98084e-05	0.000494215	Milk IL6	ENSG00000184428	TOP1MT	0.00691633
-0.474937	5.78456	18.5453	2.99345e-05	0.00489821	Milk glucose	ENSG00000173599	PC	0.00693805
-0.304721	7.16246	18.5412	2.99915e-05	0.00489821	Milk glucose	ENSG00000213585	VDAC1	0.00694374
0.139998	6.20508	18.5861	3.0028e-05	0.0004972	Milk IL6	ENSG00000168071	CCDC88B	0.00694468
-0.707721	3.78323	18.5283	3.01728e-05	0.00489821	Milk glucose	ENSG00000135363	LMO2	0.00697064
-0.120299	8.75673	18.504	3.05172e-05	0.00938426	Milk lactose	ENSG00000060138	YBX3	0.00703066
0.173899	5.29123	18.5641	3.05176e-05	0.000504643	Milk IL6	ENSG00000144711	IQSEC1	0.00703066
-0.377512	6.75145	18.5017	3.05503e-05	0.00489821	Milk glucose	ENSG00000137393	RNF144B	0.00703066
0.301154	1.94689	18.5007	3.05641e-05	0.000504749	Milk IL6	ENSG00000122483	CCDC18	0.00703066
0.102853	6.58769	18.4934	3.06687e-05	0.000505812	Milk IL6	ENSG00000005810	MYCBP2	0.00704714
-0.783129	3.63466	18.4782	3.0886e-05	0.00489821	Milk glucose	ENSG00000102174	PHEX	0.00708243
-0.195865	5.1662	18.4983	3.08885e-05	0.01495	Parity	ENSG00000111885	MAN1A1	0.00708243
-0.475895	4.30865	18.4607	3.11393e-05	0.00489821	Milk glucose	ENSG00000132640	BTBD3	0.0071323
-0.263838	4.14848	18.4671	3.12648e-05	0.00938426	Milk lactose	ENSG00000006704	GTF2IRD1	0.00715338
-0.136766	6.1829	18.4483	3.13206e-05	0.00938426	Milk lactose	ENSG00000117868	ESYT2	0.00715851
0.144323	4.5057	18.4436	3.13894e-05	0.000517021	Milk IL6	ENSG00000134698	AGO4	0.00716656
-0.139649	5.6608	18.4361	3.17626e-05	0.000522485	Milk IL6	ENSG00000143850	PLEKHA6	0.00724405
0.2244	2.83011	18.4057	3.19495e-05	0.000524873	Milk IL6	ENSG00000144843	ADPRH	0.00727891
0.382642	1.53595	18.3913	3.21653e-05	0.000527729	Milk IL6	ENSG00000109113	RAB34	0.00732028
0.192263	4.0847	18.4012	3.22314e-05	0.000528125	Milk IL6	ENSG00000075539	FRYL	0.00732752
-0.540636	4.64538	18.3683	3.25121e-05	0.00496086	Milk glucose	ENSG00000130193	THEM6	0.00737735
-0.344613	6.41936	18.3678	3.25195e-05	0.00496086	Milk glucose	ENSG00000004142	POLDIP2	0.00737735
0.400188	3.22746	18.4416	3.25737e-05	0.000533039	Milk IL6	ENSG00000084207	GSTP1	0.0073818
-0.32948	6.09204	18.3547	3.27202e-05	0.00496086	Milk glucose	ENSG00000110315	RNF141	0.0074029
-0.157891	5.05457	18.3536	3.2736e-05	0.00958022	Milk lactose	ENSG00000162430	SEPN1	0.0074029
0.247131	2.65536	18.3498	3.27946e-05	0.000535957	Milk IL6	ENSG00000198951	NAGA	0.00740832
0.200845	2.906	18.3457	3.2857e-05	0.000536281	Milk IL6	ENSG00000204084	INPP5B	0.00741459
-0.197446	6.0267	18.3954	3.29149e-05	0.0153408	Parity	ENSG00000046604	DSG2	0.00741982
0.157585	3.69497	18.3311	3.3083e-05	0.171144	Milk CRP	ENSG00000105983	LMBR1	0.00744987
0.181524	3.64326	18.2985	3.35896e-05	0.000547529	Milk IL6	ENSG00000197818	SLC9A8	0.00755601
0.265669	2.44833	18.2956	3.36365e-05	0.000547582	Milk IL6	ENSG00000087589	CASS4	0.00755859
-0.339339	6.4607	18.2729	3.39942e-05	0.0050578	Milk glucose	ENSG00000140264	SERF2	0.00763097
-0.676521	8.61154	18.3363	3.42642e-05	0.0050578	Milk glucose	ENSG00000151365	THRSP	0.0076835
0.513396	1.83766	18.2812	3.44993e-05	0.000560903	Milk IL6	ENSG00000139354	GAS2L3	0.00772813
-0.49873	3.68754	18.218	3.48784e-05	0.0050578	Milk glucose	ENSG00000027001	MIPEP	0.00780489
-0.391922	6.39773	18.2126	3.49673e-05	0.0050578	Milk glucose	ENSG00000173786	CNP	0.00781533
0.140797	4.19387	18.2107	3.49981e-05	0.00056828	Milk IL6	ENSG00000164054	SHISA5	0.00781533
-0.108748	8.34016	18.2049	3.50931e-05	0.00997925	Milk lactose	ENSG00000127616	SMARCA4	0.00782836
0.16271	3.55556	18.1791	3.55193e-05	0.0159634	Parity	ENSG00000169740	ZNF32	0.00791518
0.130261	5.42453	18.1763	3.55656e-05	0.000576749	Milk IL6	ENSG00000233276	GPX1	0.00791725
-0.230818	5.83155	18.2029	3.61759e-05	0.00997925	Milk lactose	ENSG00000101160	CTSZ	0.00804473
-0.1276	6.91532	18.1575	3.62495e-05	0.000587083	Milk IL6	ENSG00000158321	AUTS2	0.00805209
-0.377832	6.47566	18.1335	3.62842e-05	0.00515447	Milk glucose	ENSG00000169504	CLIC4	0.00805209
0.797339	4.79355	18.1869	3.64548e-05	0.00515447	Milk glucose	ENSG00000138744	NAAA	0.00808156
0.176479	3.60831	18.1174	3.65599e-05	0.000591349	Milk IL6	ENSG00000104324	CPQ	0.00809314
-0.189415	7.80131	18.116	3.65827e-05	0.0428767	Milk insulin	ENSG00000151690	MFSD6	0.00809314
-0.134508	6.19794	18.0903	3.70259e-05	0.00997925	Milk lactose	ENSG00000065923	SLC9A7	0.00818272
0.184682	5.94614	18.083	3.71526e-05	0.0428767	Milk insulin	ENSG00000113387	SUB1	0.00820226
-0.294751	4.90981	18.1211	3.79313e-05	0.0164596	Parity	ENSG00000142910	TINAGL1	0.00836553
0.133545	4.68785	18.0298	3.809e-05	0.000615308	Milk IL6	ENSG00000162777	DENND2D	0.00839189
0.124203	5.74207	18.024	3.81931e-05	0.000615356	Milk IL6	ENSG00000169230	PRELID1	0.00839892
-0.162289	3.51369	18.0229	3.82135e-05	0.000615356	Milk IL6	ENSG00000169562	GJB1	0.00839892
-0.109193	6.18162	18.0214	3.82397e-05	0.000615356	Milk IL6	ENSG00000102554	KLF5	0.00839892
0.200887	3.07618	18.018	3.83004e-05	0.000615546	Milk IL6	ENSG00000111012	CYP27B1	0.00840362
-0.513448	8.99965	18.1097	3.83674e-05	0.00997925	Milk lactose	ENSG00000090382	LYZ	0.00840968
0.0924441	6.2839	18.0048	3.85384e-05	0.000618581	Milk IL6	ENSG00000177885	GRB2	0.00843853
-0.194165	4.28435	17.997	3.86799e-05	0.00997925	Milk lactose	ENSG00000143570	SLC39A1	0.00846085
-0.295129	3.57768	17.9956	3.88575e-05	0.00997925	Milk lactose	ENSG00000095637	SORBS1	0.00849103
0.523822	1.36992	18.001	3.8904e-05	0.000623653	Milk IL6	ENSG00000285103	NA	0.0084925
0.233297	2.46206	17.9812	3.89668e-05	0.000623866	Milk IL6	ENSG00000117090	SLAMF1	0.00849755
-0.370607	2.73174	17.9685	3.9199e-05	0.409012	Mat. pre-preg. BMI	ENSG00000164284	GRPEL2	0.00853947
-0.12064	5.56915	17.9552	3.94455e-05	0.000630728	Milk IL6	ENSG00000112414	ADGRG6	0.00858444
0.244934	3.32096	17.9599	3.97853e-05	0.000635353	Milk IL6	ENSG00000131196	NFATC1	0.00864959
-0.113512	7.3083	17.933	3.98573e-05	0.0100313	Milk lactose	ENSG00000175215	CTDSP2	0.00865644
-0.201754	4.24376	17.9136	4.02211e-05	0.0168714	Parity	ENSG00000162104	ADCY9	0.0087266
0.382248	2.73467	17.9068	4.03496e-05	0.0428767	Milk insulin	ENSG00000120699	EXOSC8	0.00874561
-0.170397	5.2184	17.9459	4.04387e-05	0.00064497	Milk IL6	ENSG00000143217	NECTIN4	0.00875605
-0.102502	6.41967	17.8469	4.14987e-05	0.0355499	Milk volume	ENSG00000136478	TEX2	0.00897647
0.114885	9.65008	17.8214	4.19987e-05	0.0101862	Milk lactose	ENSG00000152463	OLAH	0.00907545
0.210896	5.1558	17.8834	4.22037e-05	0.000672268	Milk IL6	ENSG00000188042	ARL4C	0.00911056
0.338194	1.74871	17.8004	4.24158e-05	0.000674792	Milk IL6	ENSG00000196369	SRGAP2B	0.0091471
-0.118935	9.29054	17.7934	4.2714e-05	0.000678677	Milk IL6	ENSG00000140545	MFGE8	0.00920213
-0.0921051	7.80131	17.7817	4.2788e-05	0.000678997	Milk IL6	ENSG00000151690	MFSD6	0.00920881
0.126824	4.21087	17.766	4.31043e-05	0.000683155	Milk IL6	ENSG00000140299	BNIP2	0.00926431
-0.128006	6.05656	17.7647	4.31325e-05	0.0101862	Milk lactose	ENSG00000067066	SP100	0.00926431
-0.31579	6.97149	17.7326	4.37875e-05	0.00612247	Milk glucose	ENSG00000172380	GNG12	0.00939557
0.189843	4.83849	17.7698	4.39166e-05	0.000695152	Milk IL6	ENSG00000057252	SOAT1	0.00941381
0.424098	1.86514	17.7437	4.42192e-05	0.000699063	Milk IL6	ENSG00000284669	NA	0.00946533
-0.229533	7.77739	17.779	4.42454e-05	0.0101862	Milk lactose	ENSG00000265972	TXNIP	0.00946533
-0.125408	5.38172	17.6991	4.44816e-05	0.0101862	Milk lactose	ENSG00000010404	IDS	0.00950509
-0.427584	2.73778	17.7267	4.45201e-05	0.0101862	Milk lactose	ENSG00000188483	IER5L	0.00950509
-0.119715	5.96547	17.6874	4.47253e-05	0.00070585	Milk IL6	ENSG00000117394	SLC2A1	0.00953742
0.103654	4.81773	17.6858	4.47607e-05	0.00070585	Milk IL6	ENSG00000054611	TBC1D22A	0.00953742
0.0835338	7.33953	17.6808	4.48655e-05	0.0176439	Parity	ENSG00000143543	JTB	0.00955024
-0.1279	8.20251	17.6786	4.4911e-05	0.0355499	Milk volume	ENSG00000142599	RERE	0.00955043
-0.340734	5.4986	17.6715	4.50614e-05	0.00623134	Milk glucose	ENSG00000122741	DCAF10	0.00957288
0.228356	5.97169	17.7244	4.52002e-05	0.0355499	Milk volume	ENSG00000168077	SCARA3	0.00959284
0.455668	1.21787	17.6615	4.52728e-05	0.000713033	Milk IL6	ENSG00000171488	LRRC8C	0.00959873
-0.13836	5.93617	17.6295	4.59596e-05	0.0103278	Milk lactose	ENSG00000162889	MAPKAPK2	0.0097347
-0.150895	7.30335	17.6458	4.60056e-05	0.0176439	Parity	ENSG00000134755	DSC2	0.0097348
-0.178333	4.00666	17.6169	4.63961e-05	0.000729811	Milk IL6	ENSG00000145911	N4BP3	0.00980774
0.138256	4.4694	17.605	4.64922e-05	0.00073041	Milk IL6	ENSG00000110395	CBL	0.00981835
-0.386132	5.42621	17.5953	4.67037e-05	0.00638825	Milk glucose	ENSG00000186298	PPP1CC	0.00985327
-0.1179	4.46596	17.5932	4.67509e-05	0.000733557	Milk IL6	ENSG00000135953	MFSD9	0.00985352
-0.351971	5.03596	17.5712	4.72365e-05	0.00639165	Milk glucose	ENSG00000096063	SRPK1	0.00994607
0.280514	5.59964	17.5744	4.74336e-05	0.0428767	Milk insulin	ENSG00000106683	LIMK1	0.00997775
-0.58373	3.10273	17.6443	4.75096e-05	0.0176439	Parity	ENSG00000127951	FGL2	0.00998392
-0.158977	5.0246	17.5517	4.76711e-05	0.0176439	Parity	ENSG00000177666	PNPLA2	0.010008
0.309393	4.0862	17.6237	4.79352e-05	0.000751204	Milk IL6	ENSG00000091592	NLRP1	0.0100536
0.176596	4.31838	17.5526	4.81338e-05	0.000753377	Milk IL6	ENSG00000060558	GNA15	0.0100854
-0.0720021	6.80827	17.5256	4.82603e-05	0.000754419	Milk IL6	ENSG00000049759	NEDD4L	0.010102
0.229519	4.53692	17.521	4.83649e-05	0.0428767	Milk insulin	ENSG00000182552	RWDD4	0.0101044
-0.690365	3.64393	17.5209	4.83664e-05	0.00647492	Milk glucose	ENSG00000137124	ALDH1B1	0.0101044
-0.149383	6.11106	17.5047	4.87377e-05	0.0107599	Milk lactose	ENSG00000154767	XPC	0.0101721
0.373365	2.06395	17.486	4.95279e-05	0.000773274	Milk IL6	ENSG00000197948	FCHSD1	0.0103269
-0.13969	4.03895	17.4596	4.97823e-05	0.000776284	Milk IL6	ENSG00000105523	FAM83E	0.0103698
0.169054	10.3399	17.4447	5.01865e-05	0.0108887	Milk lactose	ENSG00000131473	ACLY	0.0104439
0.245949	4.59899	17.4327	5.0418e-05	0.0428767	Milk insulin	ENSG00000136261	BZW2	0.0104819
0.10878	5.68042	17.427	5.05537e-05	0.636167	Mat. age	ENSG00000129515	SNX6	0.0104998
-0.156708	6.60751	17.4144	5.0853e-05	0.0368764	Milk volume	ENSG00000138798	EGF	0.0105461
-0.415937	3.73089	17.4942	5.08751e-05	0.0182918	Parity	ENSG00000183604	SMG1P5	0.0105461
0.342788	1.89145	17.3828	5.16148e-05	0.000803862	Milk IL6	ENSG00000141497	ZMYND15	0.0106891
-0.138802	5.09937	17.3761	5.17783e-05	0.171144	Milk CRP	ENSG00000107282	APBA1	0.0107126
0.124314	5.30913	17.37	5.19277e-05	0.000807603	Milk IL6	ENSG00000132694	ARHGEF11	0.0107279
-0.380333	6.17195	17.369	5.19526e-05	0.0068818	Milk glucose	ENSG00000091831	ESR1	0.0107279
-0.0712903	7.33158	17.3639	5.20769e-05	0.000807603	Milk IL6	ENSG00000198722	UNC13B	0.0107297
0.48982	1.22447	17.3651	5.20964e-05	0.000807603	Milk IL6	ENSG00000050438	SLC4A8	0.0107297
0.141668	6.11702	17.4064	5.21117e-05	0.000807603	Milk IL6	ENSG00000166501	PRKCB	0.0107297
-0.163999	5.3873	17.3368	5.27476e-05	0.0368764	Milk volume	ENSG00000147394	ZNF185	0.0108502
-0.57487	2.78746	17.3987	5.314e-05	0.018448	Parity	ENSG00000259583	RP11-66B24.4	0.0109168
-0.129258	5.15584	17.3197	5.31733e-05	0.0112342	Milk lactose	ENSG00000173548	SNX33	0.0109168
-0.181052	5.63131	17.3026	5.36489e-05	0.0112342	Milk lactose	ENSG00000197077	KIAA1671	0.0110038
0.169692	3.73211	17.2878	5.39786e-05	0.000835507	Milk IL6	ENSG00000100997	ABHD12	0.0110609
-0.0773548	8.68813	17.2827	5.41079e-05	0.000836479	Milk IL6	ENSG00000204634	TBC1D8	0.0110734
-0.2471	7.36695	17.2813	5.41433e-05	0.00709729	Milk glucose	ENSG00000097033	SH3GLB1	0.0110734
-0.136336	7.75158	17.2775	5.42416e-05	0.018448	Parity	ENSG00000173801	JUP	0.0110756
0.384841	2.92061	17.3499	5.42579e-05	0.000837768	Milk IL6	ENSG00000185201	IFITM2	0.0110756
-0.129045	4.80773	17.2713	5.44005e-05	0.171144	Milk CRP	ENSG00000168883	USP39	0.0110942
-0.327832	4.58832	17.3381	5.44572e-05	0.0112342	Milk lactose	ENSG00000134258	VTCN1	0.0110952
-0.508621	3.90427	17.2503	5.49417e-05	0.00712769	Milk glucose	ENSG00000253626	EIF5AL1	0.011179
0.243941	3.77587	17.2983	5.49732e-05	0.000847772	Milk IL6	ENSG00000029153	ARNTL2	0.011179
0.134781	3.99686	17.2212	5.57006e-05	0.00085794	Milk IL6	ENSG00000106348	IMPDH1	0.0113162
-0.332372	2.1389	17.2141	5.58871e-05	0.0185074	Parity	ENSG00000220785	MTMR9LP	0.0113433
0.244919	2.45395	17.2073	5.60661e-05	0.000862514	Milk IL6	ENSG00000126003	PLAGL2	0.0113688
0.398463	1.81887	17.1976	5.63233e-05	0.000864817	Milk IL6	ENSG00000044459	CNTLN	0.0114054
0.209528	5.67146	17.2773	5.63533e-05	0.000864817	Milk IL6	ENSG00000166825	ANPEP	0.0114054
-0.348051	5.92412	17.1869	5.66088e-05	0.00722398	Milk glucose	ENSG00000109654	TRIM2	0.0114463
0.100479	7.85582	17.1809	5.67694e-05	0.000870141	Milk IL6	ENSG00000143384	MCL1	0.0114679
-0.3411	8.38069	17.1786	5.6832e-05	0.00722398	Milk glucose	ENSG00000163931	TKT	0.0114698
0.360233	0.993874	17.1663	5.71613e-05	0.000875083	Milk IL6	ENSG00000135476	ESPL1	0.0115254
-0.3731	3.70901	17.2191	5.74953e-05	0.0185518	Parity	ENSG00000135976	ANKRD36	0.0115818
0.258073	2.49706	17.1496	5.76144e-05	0.000880947	Milk IL6	ENSG00000139651	ZNF740	0.0115949
0.0892636	5.81437	17.144	5.7766e-05	0.000882193	Milk IL6	ENSG00000054965	FAM168A	0.0116144
-0.44273	2.7769	17.1698	5.78655e-05	0.0116377	Milk lactose	ENSG00000130234	ACE2	0.0116235
-0.474998	6.49293	17.1466	5.80135e-05	0.00726354	Milk glucose	ENSG00000149212	SESN3	0.0116423
-0.0930554	7.26407	17.1259	5.82623e-05	0.0116377	Milk lactose	ENSG00000148337	CIZ1	0.0116813
0.12835	4.74992	17.1004	5.89686e-05	0.000899467	Milk IL6	ENSG00000141298	SSH2	0.0118118
0.13834	7.22276	17.0945	5.91331e-05	0.0428767	Milk insulin	ENSG00000143420	ENSA	0.0118337
0.576401	5.65013	17.1162	5.92345e-05	0.00726354	Milk glucose	ENSG00000163072	NOSTRIN	0.0118429
-0.283902	8.5225	17.0866	5.93543e-05	0.00726354	Milk glucose	ENSG00000143761	ARF1	0.0118558
-0.306462	6.24784	17.0831	5.94521e-05	0.00726354	Milk glucose	ENSG00000108344	PSMD3	0.0118562
0.355734	1.59174	17.0825	5.94674e-05	0.000905979	Milk IL6	ENSG00000196083	IL1RAP	0.0118562
-0.143533	5.75407	17.0673	5.98965e-05	0.0396704	Milk volume	ENSG00000198862	LTN1	0.0119307
0.148427	4.17443	17.0387	6.07118e-05	0.000923818	Milk IL6	ENSG00000110274	CEP164	0.0120818
-0.186944	4.62834	17.0316	6.09154e-05	0.0119272	Milk lactose	ENSG00000088280	ASAP3	0.0121111
0.220417	3.27048	17.0153	6.13852e-05	0.000932937	Milk IL6	ENSG00000213614	HEXA	0.0121931
-0.129344	4.71145	17.0083	6.15897e-05	0.000934915	Milk IL6	ENSG00000115255	REEP6	0.0122146
-0.319948	5.68387	17.0867	6.16075e-05	0.0119272	Milk lactose	ENSG00000167767	KRT80	0.0122146
0.340698	1.80399	17.0014	6.17893e-05	0.000936815	Milk IL6	ENSG00000253320	AZIN1-AS1	0.0122393
0.588634	2.27295	17.0551	6.22001e-05	0.000941365	Milk IL6	ENSG00000173369	C1QB	0.0123056
0.0865404	5.89403	16.9861	6.2239e-05	0.000941365	Milk IL6	ENSG00000089351	GRAMD1A	0.0123056
0.392268	2.36504	17.007	6.27643e-05	0.00094817	Milk IL6	ENSG00000177989	ODF3B	0.012398
-0.187677	5.65272	16.9983	6.28696e-05	0.019357	Parity	ENSG00000172037	LAMB2	0.0124073
-0.232871	9.74861	16.9468	6.34064e-05	0.0428767	Milk insulin	ENSG00000076555	ACACB	0.0125017
-0.0986268	5.23104	16.9377	6.368e-05	0.00096085	Milk IL6	ENSG00000172840	PDP2	0.0125441
-0.217825	4.90176	16.961	6.40317e-05	0.019357	Parity	ENSG00000005884	ITGA3	0.0126018
0.519561	1.66513	16.9249	6.42723e-05	0.000968626	Milk IL6	ENSG00000146072	TNFRSF21	0.0126375
-0.224889	6.78498	16.8941	6.50051e-05	0.409012	Mat. pre-preg. BMI	ENSG00000278540	ACACA	0.0127675
0.32607	3.61466	16.9682	6.50527e-05	0.000979214	Milk IL6	ENSG00000231721	LINC-PINT	0.0127675
0.340267	1.55507	16.8895	6.51464e-05	0.000979452	Milk IL6	ENSG00000102781	KATNAL1	0.0127696
-0.152526	5.76163	16.8864	6.52418e-05	0.0122552	Milk lactose	ENSG00000140464	PML	0.0127696
-0.14632	5.5883	16.8864	6.52425e-05	0.019357	Parity	ENSG00000143776	CDC42BPA	0.0127696
0.106219	4.81167	16.8783	6.54945e-05	0.000983511	Milk IL6	ENSG00000072609	CHFR	0.0128072
0.38517	1.23111	16.8724	6.56757e-05	0.000985057	Milk IL6	ENSG00000163803	PLB1	0.0128309
0.467997	4.42314	16.8659	6.58779e-05	0.00797122	Milk glucose	ENSG00000125266	EFNB2	0.0128587
-0.181624	5.30392	16.8849	6.61434e-05	0.019357	Parity	ENSG00000139144	PIK3C2G	0.0128988
-0.19477	6.4758	16.8906	6.63428e-05	0.0122552	Milk lactose	ENSG00000152518	ZFP36L2	0.0129259
0.144349	8.94042	16.8481	6.64354e-05	0.0428767	Milk insulin	ENSG00000125868	DSTN	0.0129321
0.209646	5.09133	16.8461	6.64999e-05	0.0428767	Milk insulin	ENSG00000112110	MRPL18	0.0129329
-0.124902	6.55156	16.83	6.70074e-05	0.0122552	Milk lactose	ENSG00000115977	AAK1	0.0130184
-0.338706	5.25707	16.8283	6.70614e-05	0.00803714	Milk glucose	ENSG00000123124	WWP1	0.0130184
-0.131982	5.35336	16.824	6.71969e-05	0.0122552	Milk lactose	ENSG00000176978	DPP7	0.0130329
-0.239562	4.42314	16.8027	6.78803e-05	0.0428767	Milk insulin	ENSG00000125266	EFNB2	0.0131535
-0.484285	3.20858	16.7905	6.87033e-05	0.0428767	Milk insulin	ENSG00000047936	ROS1	0.0132922
0.10353	4.76546	16.7767	6.87203e-05	0.0010295	Milk IL6	ENSG00000117000	RLF	0.0132922
-0.155601	8.23213	16.7686	6.90688e-05	0.0123628	Milk lactose	ENSG00000160789	LMNA	0.0133462
-0.242277	3.21309	16.7643	6.91242e-05	0.0195351	Parity	ENSG00000128510	CPA4	0.0133462
0.613068	2.23378	16.806	6.99913e-05	0.00104729	Milk IL6	ENSG00000159189	C1QC	0.0135014
0.132439	6.53848	16.7324	7.01755e-05	0.0123628	Milk lactose	ENSG00000172137	CALB2	0.0135248
0.119307	4.60556	16.7241	7.04542e-05	0.0195351	Parity	ENSG00000135002	RFK	0.0135597
-0.158086	4.65715	16.7373	7.0505e-05	0.0010531	Milk IL6	ENSG00000035664	DAPK2	0.0135597
0.255552	3.40663	16.7539	7.05468e-05	0.0010531	Milk IL6	ENSG00000259342	RP11-519G16.5	0.0135597
-0.175319	6.26864	16.7318	7.07345e-05	0.0123628	Milk lactose	ENSG00000102760	RGCC	0.0135836
-0.0806054	7.00203	16.705	7.10936e-05	0.00106	Milk IL6	ENSG00000151276	MAGI1	0.0136403
-0.191255	4.65005	16.7029	7.14095e-05	0.0195351	Parity	ENSG00000105486	LIG1	0.0136886
-0.371221	7.52509	16.6788	7.19824e-05	0.00854553	Milk glucose	ENSG00000081059	TCF7	0.0137861
-0.131832	4.39968	16.6561	7.27609e-05	0.00108358	Milk IL6	ENSG00000141579	ZNF750	0.0139227
-0.345561	5.62069	16.7312	7.29194e-05	0.0124016	Milk lactose	ENSG00000197747	S100A10	0.0139406
0.388549	3.07258	16.7071	7.35714e-05	0.00109435	Milk IL6	ENSG00000257017	HP	0.0140412
-0.486781	4.24242	16.6316	7.36113e-05	0.00865724	Milk glucose	ENSG00000137269	LRRC1	0.0140412
-0.227641	5.34365	16.6705	7.36426e-05	0.0124016	Milk lactose	ENSG00000115963	RND3	0.0140412
0.134258	4.8129	16.6269	7.3775e-05	0.00109609	Milk IL6	ENSG00000116604	MEF2D	0.0140539
-0.0900576	10.1042	16.6238	7.38839e-05	0.00109641	Milk IL6	ENSG00000135218	CD36	0.0140552
0.478469	1.945	16.6229	7.39131e-05	0.0124016	Milk lactose	ENSG00000154188	ANGPT1	0.0140552
0.375689	1.92128	16.6121	7.44962e-05	0.00110419	Milk IL6	ENSG00000263069	CTD-2047H16.4	0.0141535
0.110837	5.88552	16.5986	7.47702e-05	0.00110592	Milk IL6	ENSG00000143344	RGL1	0.0141712
-0.310753	6.00272	16.5984	7.4777e-05	0.00866003	Milk glucose	ENSG00000134001	EIF2S1	0.0141712
-0.0921985	5.57683	16.5981	7.47884e-05	0.00110592	Milk IL6	ENSG00000143674	RP5-862P8.2	0.0141712
-0.293403	7.49561	16.5918	7.50114e-05	0.00866003	Milk glucose	ENSG00000142657	PGD	0.0142009
0.404777	8.02094	16.6697	7.51373e-05	0.00110977	Milk IL6	ENSG00000196136	SERPINA3	0.0142122
-0.130538	7.11033	16.5632	7.60348e-05	0.0457651	Milk volume	ENSG00000132274	TRIM22	0.0143692
-0.101065	6.32296	16.5539	7.63721e-05	0.0457651	Milk volume	ENSG00000115109	EPB41L5	0.0144129
-0.216538	4.69818	16.6159	7.64005e-05	0.00112711	Milk IL6	ENSG00000016602	CLCA4	0.0144129
-0.458191	4.15419	16.5495	7.65324e-05	0.00875531	Milk glucose	ENSG00000155393	HEATR3	0.014425
0.12317	5.59021	16.5473	7.67073e-05	0.00113031	Milk IL6	ENSG00000055483	USP36	0.0144453
0.114479	5.93901	16.5361	7.70205e-05	0.0011314	Milk IL6	ENSG00000187605	TET3	0.014476
0.174536	4.31133	16.5515	7.70241e-05	0.0011314	Milk IL6	ENSG00000048740	CELF2	0.014476
0.19519	3.52797	16.5343	7.70854e-05	0.0011314	Milk IL6	ENSG00000152689	RASGRP3	0.014476
-0.102106	10.7808	16.5328	7.71412e-05	0.0011314	Milk IL6	ENSG00000124557	BTN1A1	0.014476
0.215863	2.78602	16.4997	7.83627e-05	0.00114798	Milk IL6	ENSG00000158717	RNF166	0.0146924
0.313202	2.78588	16.4969	7.96577e-05	0.0011656	Milk IL6	ENSG00000111275	ALDH2	0.0149221
0.122978	5.47981	16.4258	8.1159e-05	0.00118618	Milk IL6	ENSG00000115594	IL1R1	0.01519
0.188323	5.27613	16.4399	8.27636e-05	0.00120766	Milk IL6	ENSG00000167552	TUBA1A	0.0154738
-0.106701	6.08502	16.3832	8.28201e-05	0.00120766	Milk IL6	ENSG00000196422	PPP1R26	0.0154738
0.266015	5.83189	16.4304	8.31345e-05	0.379356	Milk fat	ENSG00000221866	PLXNA4	0.015519
-0.469315	5.47276	16.3714	8.32861e-05	0.0094421	Milk glucose	ENSG00000116649	SRM	0.0155213
-0.103616	7.74237	16.3712	8.32916e-05	0.0137415	Milk lactose	ENSG00000012822	CALCOCO1	0.0155213
0.10007	6.20805	16.3652	8.35319e-05	0.00121663	Milk IL6	ENSG00000116786	PLEKHM2	0.0155525
0.210544	5.65466	16.36	8.37364e-05	0.0428767	Milk insulin	ENSG00000174021	GNG5	0.015577
0.178819	4.30986	16.3673	8.39024e-05	0.00122061	Milk IL6	ENSG00000064601	CTSA	0.0155943
-0.672793	3.82631	16.4303	8.40828e-05	0.0137415	Milk lactose	ENSG00000108691	CCL2	0.0156143
-0.34079	5.86664	16.3365	8.46787e-05	0.00951426	Milk glucose	ENSG00000119402	FBXW2	0.0157009
-0.0911466	9.4843	16.3361	8.46957e-05	0.00123073	Milk IL6	ENSG00000125398	SOX9	0.0157009
-0.403398	4.39158	16.3088	8.57997e-05	0.00955489	Milk glucose	ENSG00000198252	STYX	0.0158917
0.160038	4.48402	16.306	8.61135e-05	0.00124989	Milk IL6	ENSG00000006459	KDM7A	0.0159361
0.161222	4.42044	16.2987	8.63164e-05	0.00125139	Milk IL6	ENSG00000134333	LDHA	0.0159598
0.16582	6.05606	16.2893	8.66011e-05	0.0428767	Milk insulin	ENSG00000120686	UFM1	0.0159986
0.114928	6.16755	16.2836	8.68369e-05	0.0232501	Parity	ENSG00000153006	SREK1IP1	0.0160283
0.231007	3.6396	16.3078	8.70946e-05	0.00126122	Milk IL6	ENSG00000100243	CYB5R3	0.016062
-0.456007	5.47948	16.2643	8.76365e-05	0.00967384	Milk glucose	ENSG00000137962	ARHGAP29	0.0161459
-0.0991486	8.33809	16.2607	8.77866e-05	0.0012678	Milk IL6	ENSG00000106211	HSPB1	0.0161459
0.243774	6.27096	16.337	8.78477e-05	0.0012678	Milk IL6	ENSG00000120129	DUSP1	0.0161459
0.0793805	7.20471	16.2591	8.78511e-05	0.0012678	Milk IL6	ENSG00000114353	GNAI2	0.0161459
0.456806	2.02122	16.2843	8.87283e-05	0.00127899	Milk IL6	ENSG00000148346	LCN2	0.0162931
0.344694	2.00997	16.2214	8.94603e-05	0.00128806	Milk IL6	ENSG00000198682	PAPSS2	0.0164134
0.267533	2.93635	16.2119	9.01439e-05	0.00129642	Milk IL6	ENSG00000205269	TMEM170B	0.0165247
-0.308264	6.86628	16.1942	9.0606e-05	0.00991466	Milk glucose	ENSG00000119314	PTBP3	0.0165952
-0.19494	5.19014	16.1964	9.10168e-05	0.014544	Milk lactose	ENSG00000111961	SASH1	0.0166561
-0.249617	4.15417	16.1957	9.13044e-05	0.014544	Milk lactose	ENSG00000092969	TGFB2	0.0166945
0.16167	5.74196	16.2177	9.17242e-05	0.00131765	Milk IL6	ENSG00000175471	MCTP1	0.0167569
-0.23259	3.62861	16.1646	9.18924e-05	0.225414	Milk CRP	ENSG00000134504	KCTD1	0.0167733
0.190989	5.28297	16.1595	9.21164e-05	0.0428767	Milk insulin	ENSG00000118260	CREB1	0.0167999
-0.124375	5.71478	16.1601	9.22548e-05	0.00132376	Milk IL6	ENSG00000100170	SLC5A1	0.0168108
-0.158816	7.28703	16.1686	9.3059e-05	0.024308	Parity	ENSG00000196576	PLXNB2	0.0169429
0.225496	4.46643	16.1786	9.3613e-05	0.00134172	Milk IL6	ENSG00000137959	IFI44L	0.0170293
0.307263	2.10657	16.1144	9.41155e-05	0.00134606	Milk IL6	ENSG00000171365	CLCN5	0.0170943
0.127412	4.32876	16.1141	9.41301e-05	0.00134606	Milk IL6	ENSG00000073331	ALPK1	0.0170943
-0.225732	2.96547	16.1025	9.46513e-05	0.024308	Parity	ENSG00000229180	GS1-124K5.11	0.0171744
0.505204	6.00252	16.1037	9.53947e-05	0.0102895	Milk glucose	ENSG00000114790	ARHGEF26	0.0172946
0.466161	1.04826	16.0835	9.55131e-05	0.00136429	Milk IL6	ENSG00000271303	SRXN1	0.0172999
-0.154214	4.40699	16.0816	9.55977e-05	0.0148454	Milk lactose	ENSG00000068028	RASSF1	0.0172999
-0.350794	6.85351	16.0801	9.56668e-05	0.0102895	Milk glucose	ENSG00000165795	NDRG2	0.0172999
0.282451	2.1234	16.0745	9.59206e-05	0.00136855	Milk IL6	ENSG00000072864	NDE1	0.0173312
0.217773	7.38747	16.0686	9.61929e-05	0.0428767	Milk insulin	ENSG00000160213	CSTB	0.0173657
0.15284	3.83917	16.0582	9.66704e-05	0.00137769	Milk IL6	ENSG00000162714	ZNF496	0.0174372
-0.101696	6.72884	16.0558	9.67815e-05	0.0148454	Milk lactose	ENSG00000100014	SPECC1L	0.0174425
0.166717	5.58217	16.0469	9.71902e-05	0.379356	Milk fat	ENSG00000139132	FGD4	0.0175014
-0.451852	5.07611	16.0428	9.73806e-05	0.0103851	Milk glucose	ENSG00000110921	MVK	0.017521
0.281076	3.5032	16.0363	9.76829e-05	0.0428767	Milk insulin	ENSG00000136522	MRPL47	0.0175606
-0.18886	5.5827	16.0518	9.78035e-05	0.0148454	Milk lactose	ENSG00000073792	IGF2BP2	0.0175675
-0.659874	4.54025	16.1053	9.80253e-05	0.0148454	Milk lactose	ENSG00000177575	CD163	0.0175926
-0.349517	4.86429	16.002	9.9294e-05	0.0105001	Milk glucose	ENSG00000136718	IMP4	0.0178053
0.114682	4.61811	15.9945	9.96512e-05	0.00141856	Milk IL6	ENSG00000165288	BRWD3	0.0178544
-0.213339	5.79799	16.03	0.000100162	0.0148454	Milk lactose	ENSG00000204103	MAFB	0.0179309
-0.142041	6.49669	15.9814	0.000100275	0.0148454	Milk lactose	ENSG00000108840	HDAC5	0.0179335
-0.331256	6.47741	15.98	0.000100344	0.0105227	Milk glucose	ENSG00000088367	EPB41L1	0.0179335
0.125674	4.2331	15.9635	0.000101134	0.00143715	Milk IL6	ENSG00000150867	PIP4K2A	0.0180493
0.332715	3.68241	16.0279	0.00010132	0.00143715	Milk IL6	ENSG00000126803	HSPA2	0.0180493
0.590707	5.34151	15.983	0.000101406	0.0105413	Milk glucose	ENSG00000184226	PCDH9	0.0180493
0.179602	4.06836	15.9731	0.000101406	0.00143715	Milk IL6	ENSG00000008128	CDK11A	0.0180493
0.078082	5.8672	15.9577	0.000101414	0.00143715	Milk IL6	ENSG00000172845	SP3	0.0180493
-0.438664	4.58751	15.9416	0.000102196	0.0105413	Milk glucose	ENSG00000123836	PFKFB2	0.0181734
0.088153	6.95041	15.9393	0.000102309	0.00144821	Milk IL6	ENSG00000113648	H2AFY	0.0181784
0.314457	2.00216	15.9272	0.000102902	0.00145496	Milk IL6	ENSG00000235750	KIAA0040	0.0182608
-0.126947	5.29807	15.9263	0.000102944	0.0556387	Milk volume	ENSG00000143751	SDE2	0.0182608
0.261337	2.22197	15.9127	0.000103613	0.00146338	Milk IL6	ENSG00000116793	PHTF1	0.0183644
-0.735533	2.51556	15.9063	0.00010393	0.0105857	Milk glucose	ENSG00000164296	TIGD6	0.0184052
-0.547182	3.85883	15.8987	0.00010431	0.0105857	Milk glucose	ENSG00000171492	LRRC8D	0.018447
-0.123973	6.50788	15.918	0.000104338	0.00147196	Milk IL6	ENSG00000243156	MICAL3	0.018447
0.140978	7.4291	15.8941	0.00010454	0.0149073	Milk lactose	ENSG00000198130	HIBCH	0.0184674
-0.105182	7.91357	15.8859	0.000104949	0.00147892	Milk IL6	ENSG00000128849	CGNL1	0.0185243
-0.103127	4.50706	15.8822	0.000105134	0.00147988	Milk IL6	ENSG00000164040	PGRMC2	0.0185418
-0.407156	2.43865	15.8859	0.000105461	0.0265425	Parity	ENSG00000144791	LIMD1	0.0185841
-0.354839	5.87552	15.9383	0.000106025	0.0149073	Milk lactose	ENSG00000133048	CHI3L1	0.0186532
0.197499	4.24787	15.8955	0.000106097	0.00149175	Milk IL6	ENSG00000109323	MANBA	0.0186532
-0.241063	3.16289	15.8627	0.000106115	0.0149073	Milk lactose	ENSG00000180098	TRNAU1AP	0.0186532
-0.216053	4.22326	15.8443	0.000107477	0.225414	Milk CRP	ENSG00000134463	ECHDC3	0.0188771
-0.0865291	6.4053	15.8238	0.000108105	0.0015183	Milk IL6	ENSG00000130669	PAK4	0.0189719
0.130013	4.54778	15.8147	0.000108578	0.00152324	Milk IL6	ENSG00000119638	NEK9	0.0190393
0.49656	5.57303	15.8056	0.000109207	0.0109941	Milk glucose	ENSG00000154153	FAM134B	0.0191339
-0.220334	3.40535	15.8004	0.000109324	0.0149073	Milk lactose	ENSG00000072682	P4HA2	0.0191387
-0.473548	2.68019	15.8318	0.000109808	0.0149073	Milk lactose	ENSG00000075275	CELSR1	0.0192076
-0.14916	3.90635	15.7781	0.000110492	0.00154837	Milk IL6	ENSG00000133135	RNF128	0.0193116
-0.223978	5.12332	15.8093	0.000110617	0.0149073	Milk lactose	ENSG00000119408	NEK6	0.0193177
-0.133505	8.23989	15.7696	0.000110943	0.0149073	Milk lactose	ENSG00000105373	GLTSCR2	0.0193449
0.219826	8.97969	15.7693	0.000110955	0.0428767	Milk insulin	ENSG00000187514	PTMA	0.0193449
0.127348	4.12918	15.7663	0.000111118	0.0015554	Milk IL6	ENSG00000120868	APAF1	0.0193449
-0.326499	7.50067	15.839	0.000111135	0.0149073	Milk lactose	ENSG00000117984	CTSD	0.0193449
-0.173068	4.86595	15.7618	0.000111354	0.0149073	Milk lactose	ENSG00000168395	ING5	0.0193673
-0.354303	6.53949	15.732	0.000112955	0.011164	Milk glucose	ENSG00000011198	ABHD5	0.0196298
-0.30442	6.95107	15.7207	0.000113566	0.011164	Milk glucose	ENSG00000105669	COPE	0.01972
0.1835	3.62635	15.7164	0.000113796	0.00159113	Milk IL6	ENSG00000110090	CPT1A	0.0197439
0.137759	3.75297	15.7057	0.000114384	0.00159757	Milk IL6	ENSG00000177105	RHOG	0.0197941
-0.215366	7.31013	15.7586	0.000114385	0.0150117	Milk lactose	ENSG00000118898	PPL	0.0197941
0.216241	4.72822	15.7054	0.000114398	0.0428767	Milk insulin	ENSG00000197006	METTL9	0.0197941
1.70742	3.1706	15.7733	0.000114456	0.011164	Milk glucose	ENSG00000140937	CDH11	0.0197941
-0.125153	6.64381	15.7169	0.000114871	0.00160259	Milk IL6	ENSG00000052344	PRSS8	0.0198214
-0.35337	2.73149	15.7066	0.000114928	0.028358	Parity	ENSG00000074410	CA12	0.0198214
0.354833	9.18478	15.6948	0.000114982	0.011164	Milk glucose	ENSG00000101911	PRPS2	0.0198214
0.253094	4.07438	15.6947	0.000114985	0.0428767	Milk insulin	ENSG00000243147	MRPL33	0.0198214
-0.175443	5.0117	15.693	0.000115077	0.0150117	Milk lactose	ENSG00000182158	CREB3L2	0.0198214
0.0968939	5.53501	15.6893	0.000115282	0.00160654	Milk IL6	ENSG00000085449	WDFY1	0.0198407
-0.275674	6.80442	15.7201	0.000115683	0.0428767	Milk insulin	ENSG00000145623	OSMR	0.0198777
-0.22589	5.23008	15.7197	0.000115713	0.0150117	Milk lactose	ENSG00000143341	HMCN1	0.0198777
-0.113717	5.72486	15.68	0.000115795	0.0556387	Milk volume	ENSG00000149930	TAOK2	0.0198777
-0.143221	6.37761	15.6787	0.000115868	0.0556387	Milk volume	ENSG00000173598	NUDT4	0.0198777
-0.318818	5.7909	15.6735	0.000116155	0.011164	Milk glucose	ENSG00000136560	TANK	0.0199057
-0.326221	4.93883	15.6724	0.000116217	0.011164	Milk glucose	ENSG00000165097	KDM1B	0.0199057
0.241227	2.52033	15.6588	0.000116978	0.00162837	Milk IL6	ENSG00000179818	PCBP1-AS1	0.0200198
0.699938	3.49268	15.6512	0.000117404	0.0111925	Milk glucose	ENSG00000177628	GBA	0.0200711
-0.19279	6.20685	15.6848	0.000117465	0.0150834	Milk lactose	ENSG00000168003	SLC3A2	0.0200711
-0.108998	6.77266	15.6404	0.000118012	0.0285588	Parity	ENSG00000165959	CLMN	0.0201484
0.430665	1.33371	15.6401	0.000118265	0.00164447	Milk IL6	ENSG00000135114	OASL	0.0201755
-0.167683	7.00762	15.6545	0.0001185	0.0556387	Milk volume	ENSG00000181381	DDX60L	0.0201996
0.33504	2.35722	15.617	0.00011958	0.00166092	Milk IL6	ENSG00000143153	ATP1B1	0.0203512
-0.107689	5.99767	15.6072	0.000119901	0.00166354	Milk IL6	ENSG00000130940	CASZ1	0.0203897
0.0916798	6.49602	15.6025	0.000120168	0.00166492	Milk IL6	ENSG00000083223	ZCCHC6	0.0203919
-0.245987	7.21663	15.6257	0.000120219	0.0428767	Milk insulin	ENSG00000101439	CST3	0.0203919
-0.158565	5.32085	15.6338	0.000120264	0.00166492	Milk IL6	ENSG00000153246	PLA2R1	0.0203919
-0.322931	3.56842	15.6328	0.000120295	0.0152114	Milk lactose	ENSG00000082781	ITGB5	0.0203919
-0.125239	5.80502	15.5953	0.000120583	0.379356	Milk fat	ENSG00000131100	ATP6V1E1	0.0204245
-0.133118	8.44154	15.5902	0.000120879	0.0152114	Milk lactose	ENSG00000147065	MSN	0.0204584
0.167033	7.27254	15.5875	0.000121035	0.0428767	Milk insulin	ENSG00000145741	BTF3	0.0204686
-0.0989155	9.66567	15.5845	0.000121211	0.00167601	Milk IL6	ENSG00000086062	B4GALT1	0.0204822
-0.088473	7.80629	15.5824	0.000121332	0.00167601	Milk IL6	ENSG00000186716	BCR	0.0204865
0.589469	1.96414	15.6182	0.000122217	0.00168638	Milk IL6	ENSG00000131203	IDO1	0.0206094
0.141953	7.64583	15.5666	0.000122253	0.0428767	Milk insulin	ENSG00000110696	C11orf58	0.0206094
-0.28429	5.81916	15.5622	0.000122508	0.0114504	Milk glucose	ENSG00000164024	METAP1	0.0206362
-0.298938	5.03097	15.5593	0.00012268	0.0114504	Milk glucose	ENSG00000147364	FBXO25	0.0206485
-0.085191	8.13128	15.5577	0.000122774	0.00169221	Milk IL6	ENSG00000113494	PRLR	0.0206485
-0.122053	4.33705	15.5548	0.000122943	0.00169268	Milk IL6	ENSG00000188735	TMEM120B	0.0206606
0.265399	7.70433	15.5815	0.000123302	0.0428767	Milk insulin	ENSG00000205542	TMSB4X	0.0206977
-0.393644	5.7214	15.5478	0.000123357	0.0114504	Milk glucose	ENSG00000152284	TCF7L1	0.0206977
0.171144	6.19787	15.5448	0.000123537	0.0428767	Milk insulin	ENSG00000188612	SUMO2	0.0207116
-0.35172	6.09072	15.5412	0.000123749	0.0114504	Milk glucose	ENSG00000163683	SMIM14	0.0207309
0.154211	6.31317	15.529	0.000124472	0.0428767	Milk insulin	ENSG00000111911	HINT3	0.0208357
0.122023	4.47717	15.5246	0.000124737	0.00171392	Milk IL6	ENSG00000149231	CCDC82	0.0208509
-0.153068	8.61616	15.5802	0.000124758	0.00171392	Milk IL6	ENSG00000185499	MUC1	0.0208509
0.218141	2.71743	15.5177	0.000125146	0.00171738	Milk IL6	ENSG00000067365	METTL22	0.0208892
-0.106577	10.0059	15.5171	0.000125182	0.0556387	Milk volume	ENSG00000135373	EHF	0.0208892
-0.3821	4.84512	15.515	0.000125311	0.0115103	Milk glucose	ENSG00000181991	MRPS11	0.0208944
-0.171041	8.42184	15.5235	0.000126219	0.0556387	Milk volume	ENSG00000115306	SPTBN1	0.0210293
-0.691358	2.23378	15.5493	0.000126777	0.0157957	Milk lactose	ENSG00000159189	C1QC	0.021106
-0.635868	1.8766	15.5133	0.000127293	0.0302238	Parity	ENSG00000167601	AXL	0.0211719
0.238829	4.21185	15.4809	0.000127371	0.0428767	Milk insulin	ENSG00000115520	COQ10B	0.0211719
0.121823	5.77335	15.4834	0.000127881	0.00175299	Milk IL6	ENSG00000159216	RUNX1	0.0212401
-0.323595	5.65013	15.451	0.000129211	0.0117148	Milk glucose	ENSG00000164576	SAP30L	0.0214444
-0.470449	4.77287	15.4329	0.000130338	0.0117148	Milk glucose	ENSG00000138363	ATIC	0.0216146
-0.503101	4.45785	15.4275	0.000130672	0.0117148	Milk glucose	ENSG00000180198	RCC1	0.0216532
-0.301324	6.35144	15.4182	0.000131261	0.0117148	Milk glucose	ENSG00000185236	RAB11B	0.0217341
0.396681	1.77227	15.4194	0.00013189	0.00180599	Milk IL6	ENSG00000110876	SELPLG	0.0218103
-0.148082	7.45251	15.4139	0.000131925	0.016276	Milk lactose	ENSG00000165389	SPTSSA	0.0218103
-0.401927	5.37317	15.3996	0.000132432	0.0117361	Milk glucose	ENSG00000151835	SACS	0.0218658
0.1876	6.85898	15.3991	0.000132465	0.0428767	Milk insulin	ENSG00000156467	UQCRB	0.0218658
0.507845	4.96347	15.4612	0.000132992	0.0556387	Milk volume	ENSG00000281383	CH507-513H4.5	0.0219357
-0.28398	7.19012	15.3737	0.000134091	0.0117837	Milk glucose	ENSG00000106153	CHCHD2	0.0220922
-0.0935589	5.61033	15.3728	0.000134147	0.00183489	Milk IL6	ENSG00000107864	CPEB3	0.0220922
-0.128029	7.0361	15.3703	0.000134307	0.0556387	Milk volume	ENSG00000109466	KLHL2	0.0221015
0.312901	6.96745	15.4001	0.000134595	0.423435	Milk leptin	ENSG00000115415	STAT1	0.0221319
-0.369238	4.96344	15.362	0.000134842	0.0117837	Milk glucose	ENSG00000004059	ARF5	0.0221444
-0.131987	6.17522	15.3615	0.000134878	0.0556387	Milk volume	ENSG00000073712	FERMT2	0.0221444
-0.195109	8.29894	15.4121	0.000135181	0.0315022	Parity	ENSG00000127603	MACF1	0.0221705
-0.0800667	7.23356	15.3545	0.000135328	0.016382	Milk lactose	ENSG00000095787	WAC	0.0221705
-0.137275	6.15088	15.3536	0.000135389	0.016382	Milk lactose	ENSG00000143365	RORC	0.0221705
0.318959	3.39306	15.3526	0.000135452	0.0428767	Milk insulin	ENSG00000163319	MRPS18C	0.0221705
0.106759	5.07196	15.3395	0.000136305	0.00186073	Milk IL6	ENSG00000134109	EDEM1	0.0222805
0.289751	2.02869	15.3391	0.000136332	0.00186073	Milk IL6	ENSG00000185338	SOCS1	0.0222805
-0.265716	8.70519	15.3351	0.000136597	0.0118547	Milk glucose	ENSG00000161960	EIF4A1	0.0223068
0.196792	6.27977	15.3319	0.000136806	0.0428767	Milk insulin	ENSG00000060762	MPC1	0.0223239
0.145538	9.04723	15.3295	0.000137063	0.0556387	Milk volume	ENSG00000108107	RPL28	0.0223488
-0.756506	5.09494	15.3727	0.000137901	0.0118859	Milk glucose	ENSG00000188505	NCCRP1	0.0224377
-0.481609	2.43141	15.3432	0.000137957	0.0165338	Milk lactose	ENSG00000186832	KRT16	0.0224377
-0.20749	2.68736	15.3136	0.000138012	0.0018798	Milk IL6	ENSG00000162782	TDRD5	0.0224377
0.107421	4.93081	15.3133	0.000138028	0.0018798	Milk IL6	ENSG00000115970	THADA	0.0224377
-0.121744	6.97705	15.3009	0.000139969	0.00190419	Milk IL6	ENSG00000169550	MUC15	0.0227119
-0.220044	4.11505	15.2829	0.000140057	0.775008	Gest. weight gain	ENSG00000135127	BICDL1	0.0227119
0.188881	4.63749	15.279	0.000140319	0.0428767	Milk insulin	ENSG00000107672	NSMCE4A	0.0227119
-0.372034	6.84388	15.2785	0.000140355	0.0119463	Milk glucose	ENSG00000090621	PABPC4	0.0227119
0.105244	5.51138	15.2775	0.000140419	0.00190815	Milk IL6	ENSG00000217128	FNIP1	0.0227119
-0.864156	3.58053	15.3035	0.0001405	0.0119463	Milk glucose	ENSG00000159167	STC1	0.0227119
0.122736	4.65629	15.2754	0.000140564	0.00190815	Milk IL6	ENSG00000119778	ATAD2B	0.0227119
0.153081	6.40583	15.2675	0.000141095	0.0428767	Milk insulin	ENSG00000139726	DENR	0.022763
-0.350032	2.53273	15.2697	0.000141171	0.0317295	Parity	ENSG00000223705	NSUN5P1	0.022763
-0.203149	6.7475	15.3234	0.000141199	0.0317295	Parity	ENSG00000065361	ERBB3	0.022763
0.142729	8.79854	15.3102	0.000141596	0.00192008	Milk IL6	ENSG00000123689	G0S2	0.0227963
0.143882	6.84039	15.2598	0.000141619	0.0428767	Milk insulin	ENSG00000084623	EIF3I	0.0227963
-0.319589	6.00329	15.255	0.000141943	0.011988	Milk glucose	ENSG00000176871	WSB2	0.0228313
0.171845	3.8798	15.2477	0.000142447	0.00192916	Milk IL6	ENSG00000039523	FAM65A	0.022881
0.508026	1.30156	15.2459	0.000142571	0.00192916	Milk IL6	ENSG00000101335	MYL9	0.022881
-0.120919	7.40108	15.2458	0.000142573	0.0560669	Milk volume	ENSG00000073921	PICALM	0.022881
0.173341	4.91149	15.2381	0.000143104	0.0428767	Milk insulin	ENSG00000126858	RHOT1	0.022949
0.0878959	6.86985	15.2186	0.000144452	0.0318909	Parity	ENSG00000114166	KAT2B	0.0231304
-0.301112	1.5333	15.2024	0.000145578	0.00196772	Milk IL6	ENSG00000214313	AZGP1P1	0.0232933
0.106651	4.95006	15.1866	0.000146689	0.00198062	Milk IL6	ENSG00000153250	RBMS1	0.0234536
-0.536127	3.67341	15.2451	0.000147327	0.0319649	Parity	ENSG00000182578	CSF1R	0.023538
-0.0923274	6.17195	15.1724	0.00014769	0.00199199	Milk IL6	ENSG00000091831	ESR1	0.0235623
-0.354443	4.598	15.1723	0.0001477	0.012391	Milk glucose	ENSG00000159267	HLCS	0.0235623
0.320852	3.31919	15.1703	0.00014784	0.0432654	Milk insulin	ENSG00000130332	LSM7	0.0235671
0.142588	4.5387	15.151	0.000149217	0.00201043	Milk IL6	ENSG00000197355	UAP1L1	0.0237689
-0.120277	7.48581	15.131	0.000150657	0.0178855	Milk lactose	ENSG00000111676	ATN1	0.023971
-0.31369	6.26212	15.1303	0.00015071	0.0125598	Milk glucose	ENSG00000119396	RAB14	0.023971
0.234384	4.42856	15.1087	0.000152279	0.0435519	Milk insulin	ENSG00000111906	HDDC2	0.0242027
-0.302974	4.85481	15.1505	0.00015391	0.0323473	Parity	ENSG00000006210	CX3CL1	0.0244436
-0.135088	6.16465	15.0767	0.000154643	0.0181872	Milk lactose	ENSG00000113645	WWC1	0.0245419
0.301435	4.43892	15.1392	0.000154824	0.00208375	Milk IL6	ENSG00000244731	C4A	0.0245524
-0.0735748	7.18457	15.0582	0.000156025	0.00209635	Milk IL6	ENSG00000198947	DMD	0.0247171
0.0963003	5.87955	15.0573	0.000156094	0.00209635	Milk IL6	ENSG00000163840	DTX3L	0.0247171
-0.172017	4.86163	15.0522	0.000156475	0.0182322	Milk lactose	ENSG00000213977	TAX1BP3	0.0247591
-0.355786	4.66191	15.0492	0.000156702	0.012959	Milk glucose	ENSG00000176783	RUFY1	0.0247768
-0.188125	9.28295	15.0835	0.000156831	0.059805	Milk volume	ENSG00000178209	PLEC	0.0247789
0.16315	4.46638	15.0563	0.000157753	0.00211638	Milk IL6	ENSG00000140564	FURIN	0.0249013
-0.175353	6.45652	15.0747	0.000157839	0.0323473	Parity	ENSG00000134250	NOTCH2	0.0249013
0.648299	1.99063	15.0896	0.000158029	0.00211783	Milk IL6	ENSG00000166928	MS4A14	0.024913
-0.406554	4.23218	15.0939	0.000158269	0.0323473	Parity	ENSG00000280138	RP11-463O12.5	0.0249324
-0.10611	5.41725	15.0187	0.00015902	0.00212884	Milk IL6	ENSG00000143537	ADAM15	0.0250323
-0.562857	3.76725	15.0805	0.000159372	0.0323473	Parity	ENSG00000135905	DOCK10	0.0250692
0.179995	3.53901	15.007	0.000159914	0.00213853	Milk IL6	ENSG00000135124	P2RX4	0.025136
-0.347658	5.17629	14.9934	0.000160966	0.012959	Milk glucose	ENSG00000125484	GTF3C4	0.0252828
-0.292687	4.72825	15.0442	0.000161408	0.0186268	Milk lactose	ENSG00000117519	CNN3	0.0253336
0.492667	1.42907	15.0076	0.000161773	0.00216109	Milk IL6	ENSG00000164236	ANKRD33B	0.0253722
-0.300254	6.44109	14.9786	0.000162115	0.012959	Milk glucose	ENSG00000065882	TBC1D1	0.0254073
0.286748	3.39653	15.0125	0.000163005	0.00217524	Milk IL6	ENSG00000107338	SHB	0.025528
-0.300814	12.0717	14.9626	0.000163372	0.012959	Milk glucose	ENSG00000075624	ACTB	0.0255367
-0.323928	5.81781	14.9619	0.000163426	0.012959	Milk glucose	ENSG00000025800	KPNA6	0.0255367
0.129889	7.12984	14.9609	0.0001635	0.0447989	Milk insulin	ENSG00000103769	RAB11A	0.0255367
0.434133	5.84011	15.0273	0.000163538	0.00218004	Milk IL6	ENSG00000130203	APOE	0.0255367
0.196349	3.35484	14.9566	0.00016384	0.00218176	Milk IL6	ENSG00000089057	SLC23A2	0.0255557
0.163992	10.7131	14.9648	0.000163898	0.0186268	Milk lactose	ENSG00000169764	UGP2	0.0255557
0.119197	4.62097	14.9524	0.000164173	0.00218388	Milk IL6	ENSG00000172081	MOB3A	0.0255799
-0.200952	6.45353	14.9495	0.000164404	0.0447989	Milk insulin	ENSG00000088808	PPP1R13B	0.0255973
0.149069	3.47496	14.9475	0.000164563	0.00218676	Milk IL6	ENSG00000144589	STK11IP	0.0256033
0.0863304	5.9866	14.9409	0.000165084	0.00218995	Milk IL6	ENSG00000160584	SIK3	0.0256575
0.223443	2.1975	14.9401	0.000165151	0.00218995	Milk IL6	ENSG00000204397	CARD16	0.0256575
-0.143323	8.23203	14.95	0.000165657	0.0330893	Parity	ENSG00000084234	APLP2	0.0257175
-0.207265	4.24376	14.9224	0.000166565	0.0186268	Milk lactose	ENSG00000162104	ADCY9	0.0258008
0.138846	4.48925	14.9215	0.000166631	0.0022064	Milk IL6	ENSG00000103249	CLCN7	0.0258008
-0.262254	7.01167	14.9199	0.000166762	0.012959	Milk glucose	ENSG00000121579	NAA50	0.0258008
-0.712996	3.22384	14.9197	0.000166777	0.012959	Milk glucose	ENSG00000041353	RAB27B	0.0258008
-0.0878702	6.87318	14.9186	0.000166863	0.0022064	Milk IL6	ENSG00000135631	RAB11FIP5	0.0258008
0.314155	2.90762	14.9584	0.000166917	0.0022064	Milk IL6	ENSG00000064886	CHI3L2	0.0258008
0.171226	4.72199	14.9043	0.000168021	0.0186268	Milk lactose	ENSG00000120526	NUDCD1	0.0259527
-0.275499	6.81239	14.9022	0.000168191	0.012959	Milk glucose	ENSG00000136448	NMT1	0.0259602
0.761543	4.75308	14.9457	0.000168516	0.012959	Milk glucose	ENSG00000184371	CSF1	0.0259915
-0.472225	3.57295	14.8946	0.000168808	0.012959	Milk glucose	ENSG00000130347	RTN4IP1	0.0260178
-0.357377	5.42739	14.8929	0.000168946	0.012959	Milk glucose	ENSG00000141985	SH3GL1	0.0260204
0.209452	2.3309	14.8838	0.00016969	0.0022407	Milk IL6	ENSG00000164430	MB21D1	0.0261036
-0.372996	4.79064	14.8833	0.000169731	0.012959	Milk glucose	ENSG00000181852	RNF41	0.0261036
0.183825	5.29845	14.8809	0.000169925	0.0447989	Milk insulin	ENSG00000171148	TADA3	0.0261147
-0.145457	7.11883	14.8802	0.000170191	0.0186268	Milk lactose	ENSG00000162734	PEA15	0.0261368
-0.111107	5.07611	14.8747	0.000170429	0.00224684	Milk IL6	ENSG00000110921	MVK	0.0261487
0.141127	5.43986	14.9046	0.000170513	0.00224684	Milk IL6	ENSG00000100647	SUSD6	0.0261487
0.0800139	6.79219	14.865	0.000171234	0.00225398	Milk IL6	ENSG00000067900	ROCK1	0.0262224
-0.122518	6.02093	14.8649	0.000171238	0.0186268	Milk lactose	ENSG00000103319	EEF2K	0.0262224
-0.155574	6.05091	14.9054	0.000171484	0.00225492	Milk IL6	ENSG00000157087	ATP2B2	0.0262382
-0.508374	6.59507	14.8909	0.000171662	0.012959	Milk glucose	ENSG00000147689	FAM83A	0.0262382
-0.285641	5.73119	14.887	0.000171709	0.0447989	Milk insulin	ENSG00000172828	CES3	0.0262382
-0.246833	6.90757	14.855	0.000172057	0.012959	Milk glucose	ENSG00000159592	GPBP1L1	0.0262725
-0.277829	7.27005	14.849	0.000172554	0.012959	Milk glucose	ENSG00000198740	ZNF652	0.0263297
-0.3146	6.97693	14.8341	0.000173797	0.012959	Milk glucose	ENSG00000167491	GATAD2A	0.0264698
0.164159	3.3745	14.8341	0.000173799	0.00228297	Milk IL6	ENSG00000090674	MCOLN1	0.0264698
-0.194055	6.16416	14.8646	0.000173844	0.0624188	Milk volume	ENSG00000127249	ATP13A4	0.0264698
-0.105429	5.00831	14.8321	0.000173968	0.312744	Milk CRP	ENSG00000143740	SNAP47	0.0264698
-0.229431	5.11917	14.8699	0.000174153	0.0186268	Milk lactose	ENSG00000067057	PFKP	0.0264792
-0.32181	6.03748	14.8247	0.000174593	0.012959	Milk glucose	ENSG00000124209	RAB22A	0.0265272
-0.351192	5.22534	14.8205	0.000174939	0.012959	Milk glucose	ENSG00000182154	MRPL41	0.0265377
-0.384545	4.83394	14.819	0.000175066	0.012959	Milk glucose	ENSG00000117153	KLHL12	0.0265377
-0.108416	5.59124	14.8185	0.000175111	0.0186268	Milk lactose	ENSG00000164808	SPIDR	0.0265377
0.136495	4.43585	14.8179	0.000175158	0.00229843	Milk IL6	ENSG00000167395	ZNF646	0.0265377
0.132886	7.31378	14.816	0.000175325	0.0624188	Milk volume	ENSG00000233927	RPS28	0.0265442
0.142278	6.20746	14.811	0.000175743	0.0447989	Milk insulin	ENSG00000143727	ACP1	0.0265887
-0.102316	6.12719	14.8084	0.000175962	0.00230657	Milk IL6	ENSG00000106025	TSPAN12	0.026603
-0.189688	5.15835	14.8128	0.000176585	0.0186268	Milk lactose	ENSG00000168447	SCNN1B	0.0266784
-0.36799	5.87955	14.7943	0.000177169	0.0130177	Milk glucose	ENSG00000163840	DTX3L	0.0267476
-0.322738	5.97429	14.7854	0.000177928	0.0130177	Milk glucose	ENSG00000097007	ABL1	0.0268432
-0.141587	5.49366	14.7825	0.000178178	0.0186268	Milk lactose	ENSG00000224546	EIF4BP3	0.026862
0.170016	7.70433	14.8077	0.000178566	0.0624188	Milk volume	ENSG00000205542	TMSB4X	0.0268843
-0.184831	3.93905	14.7779	0.000178577	0.0346623	Parity	ENSG00000102007	PLP2	0.0268843
0.0826296	6.54517	14.7748	0.00017884	0.00234185	Milk IL6	ENSG00000115310	RTN4	0.026905
-0.233012	2.906	14.7716	0.000179116	0.0346623	Parity	ENSG00000204084	INPP5B	0.0269275
0.199229	4.36149	14.7695	0.0001793	0.0447989	Milk insulin	ENSG00000108010	GLRX3	0.0269363
0.241189	3.4888	14.7968	0.00017959	0.00234905	Milk IL6	ENSG00000128284	APOL3	0.026947
-0.33719	3.40496	14.7957	0.000179623	0.0186268	Milk lactose	ENSG00000020577	SAMD4A	0.026947
0.414774	1.50735	14.7748	0.000179763	0.00234905	Milk IL6	ENSG00000285106	NA	0.0269491
-0.253419	4.10287	14.7837	0.000179912	0.0186268	Milk lactose	ENSG00000149573	MPZL2	0.0269525
-0.151752	4.07367	14.7597	0.000180145	0.0186268	Milk lactose	ENSG00000176953	NFATC2IP	0.0269685
-0.131188	6.86755	14.7548	0.00018057	0.775008	Gest. weight gain	ENSG00000069020	MAST4	0.0270132
-0.425459	4.90754	14.7499	0.000180997	0.0130902	Milk glucose	ENSG00000141858	SAMD1	0.0270583
-0.256039	9.16221	14.8077	0.000181279	0.0186268	Milk lactose	ENSG00000087086	FTL	0.0270792
0.351048	3.78519	14.8061	0.00018139	0.00236786	Milk IL6	ENSG00000008517	IL32	0.0270792
0.184836	5.20642	14.7435	0.00018156	0.0447989	Milk insulin	ENSG00000170860	LSM3	0.0270856
0.144123	4.61702	14.7532	0.000181843	0.0023713	Milk IL6	ENSG00000106991	ENG	0.0270967
-0.325313	6.50082	14.7398	0.000181888	0.0130902	Milk glucose	ENSG00000131653	TRAF7	0.0270967
-0.121594	11.3636	14.7378	0.000182065	0.0186268	Milk lactose	ENSG00000100345	MYH9	0.0271042
-0.321051	7.48304	14.7214	0.000183504	0.0130902	Milk glucose	ENSG00000133477	FAM83F	0.0272806
0.109437	5.61351	14.7214	0.000183505	0.0023905	Milk IL6	ENSG00000197971	MBP	0.0272806
0.356476	5.77201	14.7189	0.00018373	0.0130902	Milk glucose	ENSG00000145495	2023-03-06	0.0272951
0.119825	5.98721	14.723	0.000183877	0.00239288	Milk IL6	ENSG00000135899	SP110	0.0272962
-0.181163	5.38558	14.7232	0.000184116	0.0186848	Milk lactose	ENSG00000105321	CCDC9	0.0272962
-0.504254	3.71732	14.7145	0.00018412	0.0130902	Milk glucose	ENSG00000121644	DESI2	0.0272962
0.165246	4.00241	14.7073	0.00018476	0.775008	Gest. weight gain	ENSG00000117151	CTBS	0.0273545
-0.135067	4.57573	14.7072	0.000184769	0.00240199	Milk IL6	ENSG00000001561	ENPP4	0.0273545
0.189735	6.68076	14.693	0.000186035	0.0450205	Milk insulin	ENSG00000088986	DYNLL1	0.0275111
0.0862496	7.14679	14.692	0.00018613	0.00241719	Milk IL6	ENSG00000162434	JAK1	0.0275111
-0.216104	7.41885	14.6911	0.000186213	0.0131646	Milk glucose	ENSG00000031698	SARS	0.0275111
-0.129918	4.84007	14.6895	0.000186356	0.063381	Milk volume	ENSG00000166579	NDEL1	0.0275132
-0.141574	5.00279	14.6851	0.000186751	0.0188006	Milk lactose	ENSG00000177239	MAN1B1	0.0275406
-0.470467	4.77698	14.7489	0.000186799	0.0346623	Parity	ENSG00000264940	SNORD3C	0.0275406
-0.500945	4.21365	14.6656	0.000188513	0.0132528	Milk glucose	ENSG00000162377	COA7	0.0277742
-0.266885	6.63454	14.6806	0.000189902	0.668926	Mat. pre-preg. BMI	ENSG00000151779	NBAS	0.0279596
-0.23976	7.12984	14.6485	0.000190078	0.0132578	Milk glucose	ENSG00000103769	RAB11A	0.0279652
-0.164057	7.34726	14.6826	0.000190201	0.0346623	Parity	ENSG00000148180	GSN	0.0279652
-0.14737	3.68343	14.6422	0.000190657	0.00247344	Milk IL6	ENSG00000230847	RP11-195E2.1	0.0279987
-0.352437	5.70926	14.6418	0.000190691	0.0132578	Milk glucose	ENSG00000106628	POLD2	0.0279987
-0.338434	5.2743	14.6282	0.00019195	0.013272	Milk glucose	ENSG00000213281	NRAS	0.0281643
0.188405	5.84896	14.6226	0.000192475	0.045361	Milk insulin	ENSG00000138660	AP1AR	0.0282219
0.112664	5.1232	14.6182	0.000192884	0.00249874	Milk IL6	ENSG00000143390	RFX5	0.0282555
0.250436	2.5655	14.6166	0.000193033	0.00249874	Milk IL6	ENSG00000240065	PSMB9	0.0282555
0.0903809	4.90449	14.6147	0.000193204	0.00249874	Milk IL6	ENSG00000112079	STK38	0.0282555
-0.415343	5.14387	14.6781	0.000193232	0.0346623	Parity	ENSG00000181143	MUC16	0.0282555
-0.162909	6.06644	14.622	0.000193784	0.019313	Milk lactose	ENSG00000071967	CYBRD1	0.0283168
0.334678	3.48603	14.6623	0.000194072	0.00250739	Milk IL6	ENSG00000134954	ETS1	0.0283395
-0.0674015	7.77534	14.6026	0.000194344	0.00250833	Milk IL6	ENSG00000082438	COBLL1	0.0283598
-0.348767	6.36631	14.5936	0.000195185	0.0134219	Milk glucose	ENSG00000138867	GUCD1	0.0284632
-0.130619	9.09303	14.5842	0.000196195	0.0346623	Parity	ENSG00000142192	APP	0.0285911
-0.245325	4.16599	14.615	0.000196529	0.0346623	Parity	ENSG00000141738	GRB7	0.0286203
-0.145543	8.25056	14.5718	0.00019732	0.019313	Milk lactose	ENSG00000184254	ALDH1A3	0.0287159
-0.206476	5.51146	14.595	0.000198267	0.019313	Milk lactose	ENSG00000168615	ADAM9	0.0288208
0.155024	5.57252	14.5607	0.000198311	0.045361	Milk insulin	ENSG00000187735	TCEA1	0.0288208
-0.249769	4.79518	14.5928	0.000198972	0.019313	Milk lactose	ENSG00000119922	IFIT2	0.0288972
-0.1967	7.33141	14.6032	0.000199228	0.0346623	Parity	ENSG00000132470	ITGB4	0.0289148
-0.39298	6.47769	14.5483	0.000199506	0.0136444	Milk glucose	ENSG00000102804	TSC22D1	0.0289355
0.0831691	6.30342	14.5351	0.00020078	0.0025878	Milk IL6	ENSG00000110422	HIPK3	0.0290859
-0.0797053	9.02461	14.5338	0.000200913	0.0025878	Milk IL6	ENSG00000126878	AIF1L	0.0290859
-0.397074	5.15314	14.5334	0.00020095	0.0136477	Milk glucose	ENSG00000182795	C1orf116	0.0290859
-0.131857	5.72893	14.5302	0.000201262	0.019313	Milk lactose	ENSG00000170275	CRTAP	0.0291112
0.286806	3.1786	14.571	0.000201565	0.00259355	Milk IL6	ENSG00000146592	CREB5	0.0291283
-0.335739	6.54912	14.5254	0.000201722	0.0136477	Milk glucose	ENSG00000008838	MED24	0.0291283
-0.195583	5.37398	14.5612	0.000201788	0.0346623	Parity	ENSG00000136802	LRRC8A	0.0291283
-0.528555	1.57477	14.5215	0.000202201	0.0346623	Parity	ENSG00000225614	ZNF469	0.0291682
0.121114	7.36695	14.5176	0.000202485	0.045361	Milk insulin	ENSG00000097033	SH3GLB1	0.0291894
0.383731	2.3699	14.5459	0.000202759	0.00260402	Milk IL6	ENSG00000144959	NCEH1	0.0291945
-0.0943041	8.57136	14.5145	0.000202793	0.00260402	Milk IL6	ENSG00000170561	IRX2	0.0291945
0.176596	5.82176	14.5277	0.00020354	0.019313	Milk lactose	ENSG00000127418	FGFRL1	0.0292825
-0.161842	4.59995	14.5052	0.000203701	0.019313	Milk lactose	ENSG00000108799	EZH1	0.0292849
-0.515182	4.7487	14.5669	0.000203831	0.0346623	Parity	ENSG00000160255	ITGB2	0.0292849
-0.198909	3.36391	14.501	0.000204119	0.019313	Milk lactose	ENSG00000170456	DENND5B	0.0293065
-0.136655	7.02928	14.4924	0.000204973	0.0678784	Milk volume	ENSG00000157514	TSC22D3	0.0294094
-0.124611	5.21038	14.4901	0.000205201	0.00263226	Milk IL6	ENSG00000106477	CEP41	0.0294224
0.506005	1.04451	14.4818	0.000206222	0.00264266	Milk IL6	ENSG00000197635	DPP4	0.0295489
0.215642	5.4888	14.5143	0.000206397	0.0193829	Milk lactose	ENSG00000077279	DCX	0.0295543
0.396388	1.28949	14.4764	0.000206558	0.00264428	Milk IL6	ENSG00000169184	MN1	0.0295576
0.178952	6.48625	14.4719	0.000207012	0.045361	Milk insulin	ENSG00000113312	TTC1	0.0296028
-0.130209	5.966	14.4558	0.000208634	0.0194478	Milk lactose	ENSG00000107404	DVL1	0.0298073
-0.291624	5.73109	14.4449	0.000209733	0.0139845	Milk glucose	ENSG00000165475	CRYL1	0.0299318
-0.142469	4.0656	14.4371	0.000210527	0.00269145	Milk IL6	ENSG00000102996	MMP15	0.0300056
-0.42626	4.51092	14.436	0.000210633	0.0139845	Milk glucose	ENSG00000169976	SF3B5	0.0300056
0.119764	5.43622	14.4357	0.000210671	0.00269145	Milk IL6	ENSG00000185222	TCEAL9	0.0300056
0.387722	6.45353	14.4322	0.000211026	0.0139845	Milk glucose	ENSG00000088808	PPP1R13B	0.0300133
0.0912933	5.66554	14.4312	0.000211128	0.00269455	Milk IL6	ENSG00000122965	RBM19	0.0300133
-0.282521	7.16006	14.431	0.000211146	0.0139845	Milk glucose	ENSG00000111707	SUDS3	0.0300133
-0.104562	5.07712	14.4254	0.000211719	0.00269936	Milk IL6	ENSG00000174233	ADCY6	0.0300747
-0.125278	4.51294	14.419	0.000212375	0.325067	Milk CRP	ENSG00000109065	NAT9	0.0301479
-0.305245	5.91953	14.41	0.00021331	0.0140195	Milk glucose	ENSG00000144895	EIF2A	0.0302606
-0.161244	4.33309	14.4072	0.000213595	0.0194956	Milk lactose	ENSG00000120896	SORBS3	0.0302809
-0.210239	4.65715	14.4169	0.000213741	0.0194956	Milk lactose	ENSG00000035664	DAPK2	0.0302816
0.564822	4.20747	14.4042	0.000213902	0.0140195	Milk glucose	ENSG00000100342	APOL1	0.0302843
-0.170507	7.85812	14.4307	0.000214295	0.0194956	Milk lactose	ENSG00000085063	CD59	0.0303023
-0.337613	7.93066	14.455	0.000214312	0.045361	Milk insulin	ENSG00000053747	LAMA3	0.0303023
0.0962938	5.01989	14.3986	0.000214487	0.00273189	Milk IL6	ENSG00000124357	NAGK	0.030307
-0.0813788	8.20251	14.3964	0.000214718	0.00273207	Milk IL6	ENSG00000142599	RERE	0.0303197
-0.21822	10.9068	14.3905	0.000215326	0.045361	Milk insulin	ENSG00000054938	CHRDL2	0.0303661
-0.343864	5.57287	14.3905	0.000215331	0.01404	Milk glucose	ENSG00000128050	PAICS	0.0303661
-0.188684	7.29991	14.3886	0.000215528	0.045361	Milk insulin	ENSG00000110651	CD81	0.0303739
0.150017	3.37863	14.3758	0.000216864	0.00275658	Milk IL6	ENSG00000113273	ARSB	0.030542
-0.434788	3.89287	14.3724	0.00021722	0.0140902	Milk glucose	ENSG00000198464	ZNF480	0.030572
-0.205622	3.35762	14.3652	0.000217978	0.0365738	Parity	ENSG00000124508	BTN2A2	0.0306585
-0.0826792	6.84213	14.3486	0.000219741	0.00279033	Milk IL6	ENSG00000111077	TNS2	0.0308861
0.491712	2.71261	14.3826	0.00022083	0.0194956	Milk lactose	ENSG00000181333	HEPHL1	0.0310188
-0.143569	4.54508	14.3319	0.000221529	0.0194956	Milk lactose	ENSG00000130856	ZNF236	0.0310966
-0.196907	6.28629	14.3702	0.00022193	0.0194956	Milk lactose	ENSG00000158716	DUSP23	0.0311325
-0.16408	5.59063	14.3342	0.000222087	0.0194956	Milk lactose	ENSG00000105223	PLD3	0.0311341
-0.309985	5.86504	14.3217	0.000222627	0.0143669	Milk glucose	ENSG00000198876	DCAF12	0.0311881
-0.121077	6.48141	14.3204	0.000222764	0.0194956	Milk lactose	ENSG00000125651	GTF2F1	0.0311881
0.121537	5.01924	14.317	0.000223125	0.688167	Mat. age	ENSG00000102898	NUTF2	0.0312182
-0.336952	5.68377	14.3108	0.000223803	0.014369	Milk glucose	ENSG00000124207	CSE1L	0.0312318
0.0777324	7.55078	14.3102	0.000223865	0.00283983	Milk IL6	ENSG00000145819	ARHGAP26	0.0312318
-0.170557	6.00252	14.3241	0.000223892	0.0706789	Milk volume	ENSG00000114790	ARHGEF26	0.0312318
0.170703	5.58287	14.3097	0.000223917	0.045361	Milk insulin	ENSG00000100902	PSMA6	0.0312318
-0.199963	3.64004	14.3081	0.000224093	0.0194956	Milk lactose	ENSG00000171621	SPSB1	0.0312318
-0.461998	4.33897	14.3576	0.000224098	0.668926	Mat. pre-preg. BMI	ENSG00000157150	TIMP4	0.0312318
-0.399752	5.26736	14.2901	0.000226051	0.0144049	Milk glucose	ENSG00000186063	AIDA	0.0314377
-0.17504	4.14098	14.2896	0.000226111	0.0194956	Milk lactose	ENSG00000151718	WWC2	0.0314377
0.162032	5.73673	14.2924	0.000226189	0.0194956	Milk lactose	ENSG00000065833	ME1	0.0314377
0.115463	4.41435	14.2878	0.00022631	0.00286796	Milk IL6	ENSG00000188786	MTF1	0.0314377
-0.351218	6.88684	14.2834	0.000226789	0.0144049	Milk glucose	ENSG00000137486	ARRB1	0.0314786
0.311148	6.05149	14.3201	0.000227139	0.045361	Milk insulin	ENSG00000167088	SNRPD1	0.0314786
0.127499	8.11615	14.28	0.000227161	0.045361	Milk insulin	ENSG00000172757	CFL1	0.0314786
0.363663	1.01966	14.2797	0.000227193	0.00287626	Milk IL6	ENSG00000204685	STARD7-AS1	0.0314786
-0.317621	7.41737	14.2743	0.000227795	0.0144049	Milk glucose	ENSG00000154380	ENAH	0.0315416
0.109074	4.85936	14.2694	0.00022834	0.00288787	Milk IL6	ENSG00000205220	PSMB10	0.0315966
-0.170983	3.81804	14.2606	0.000229307	0.0706789	Milk volume	ENSG00000163602	RYBP	0.0316916
0.15307	5.91158	14.2605	0.000229323	0.045361	Milk insulin	ENSG00000088832	FKBP1A	0.0316916
-0.0895447	7.83264	14.2483	0.000230683	0.0197477	Milk lactose	ENSG00000100353	EIF3D	0.031859
0.392425	1.70044	14.2437	0.000231194	0.00292103	Milk IL6	ENSG00000139974	SLC38A6	0.0318848
-0.169412	5.4593	14.2625	0.000231316	0.0378853	Parity	ENSG00000136848	DAB2IP	0.0318848
0.74528	3.55426	14.2987	0.000231317	0.447632	Milk leptin	ENSG00000117724	CENPF	0.0318848
-0.477085	7.70433	14.2545	0.000233097	0.0146665	Milk glucose	ENSG00000205542	TMSB4X	0.0321094
0.0929841	7.07107	14.2231	0.000233523	0.0378853	Parity	ENSG00000163428	LRRC58	0.0321474
-0.503368	4.45627	14.2134	0.00023462	0.0146677	Milk glucose	ENSG00000134508	CABLES1	0.0322776
-0.348588	3.49788	14.2556	0.000235162	0.0378853	Parity	ENSG00000215837	SDHAP2	0.0323314
-0.33041	5.25049	14.2061	0.000235448	0.0146677	Milk glucose	ENSG00000132698	RAB25	0.03235
-0.420213	7.92206	14.2029	0.000237133	0.0146918	Milk glucose	ENSG00000139289	PHLDA1	0.0325606
0.266597	8.09297	14.1999	0.000237769	0.447632	Milk leptin	ENSG00000140105	WARS	0.0326154
-0.109651	6.91661	14.1853	0.000237837	0.0378853	Parity	ENSG00000072501	SMC1A	0.0326154
-0.148135	7.72798	14.1867	0.000238169	0.0202508	Milk lactose	ENSG00000196781	TLE1	0.0326191
-0.329444	4.91539	14.1824	0.000238169	0.0146918	Milk glucose	ENSG00000101166	PRELID3B	0.0326191
0.085524	6.58357	14.173	0.000239265	0.00301996	Milk IL6	ENSG00000102908	NFAT5	0.0327482
-0.060557	9.33863	14.1636	0.000240354	0.00303067	Milk IL6	ENSG00000185624	P4HB	0.0328612
-0.231332	5.64308	14.2088	0.000240398	0.0203031	Milk lactose	ENSG00000074527	NTN4	0.0328612
-0.605433	2.68705	14.1602	0.000240745	0.0147101	Milk glucose	ENSG00000183161	FANCF	0.0328877
0.822596	3.98531	14.1931	0.000240904	0.0147101	Milk glucose	ENSG00000153993	SEMA3D	0.0328883
-0.399446	4.49645	14.1498	0.000241974	0.0147101	Milk glucose	ENSG00000188690	UROS	0.0329945
0.108476	7.39742	14.1717	0.000241989	0.00304824	Milk IL6	ENSG00000196498	NCOR2	0.0329945
0.334619	3.9127	14.1775	0.000243764	0.0203651	Milk lactose	ENSG00000233723	LINC01122	0.0332003
0.173471	4.88633	14.1342	0.000243809	0.045361	Milk insulin	ENSG00000010803	SCMH1	0.0332003
-0.139618	4.52197	14.1277	0.000244578	0.0381547	Parity	ENSG00000167608	TMC4	0.0332838
-0.172279	8.0704	14.1561	0.000244859	0.0706789	Milk volume	ENSG00000140575	IQGAP1	0.0333008
-0.139976	5.71077	14.1217	0.000245296	0.0203651	Milk lactose	ENSG00000010278	CD9	0.0333391
-0.135292	7.2344	14.1159	0.000245986	0.0203651	Milk lactose	ENSG00000118058	KMT2A	0.0333839
-0.274776	6.35175	14.1154	0.000246041	0.0148855	Milk glucose	ENSG00000117592	PRDX6	0.0333839
0.135145	4.7841	14.115	0.000246094	0.0706789	Milk volume	ENSG00000155324	GRAMD3	0.0333839
0.131053	6.07103	14.1129	0.000246338	0.0706789	Milk volume	ENSG00000160113	NR2F6	0.0333958
-0.154835	5.98721	14.1116	0.000247129	0.0706789	Milk volume	ENSG00000135899	SP110	0.0334818
-0.153891	5.32259	14.1008	0.000248463	0.0381547	Parity	ENSG00000027697	IFNGR1	0.0336413
0.0935783	8.43048	14.0939	0.000248624	0.0381547	Parity	ENSG00000165105	RASEF	0.0336418
0.202274	6.0536	14.0908	0.000249	0.447632	Milk leptin	ENSG00000107959	PITRM1	0.0336714
0.213718	5.13717	14.0888	0.000249242	0.045361	Milk insulin	ENSG00000124299	PEPD	0.0336827
-0.351915	5.16894	14.0676	0.00025182	0.0150561	Milk glucose	ENSG00000213722	DDAH2	0.0340053
0.237679	3.69276	14.0657	0.000252054	0.045361	Milk insulin	ENSG00000123728	RAP2C	0.0340053
-0.358894	6.6219	14.0642	0.000252236	0.0150561	Milk glucose	ENSG00000136205	TNS3	0.0340053
-0.0999714	7.44223	14.0628	0.000252402	0.0207597	Milk lactose	ENSG00000198752	CDC42BPB	0.0340053
0.381489	4.75401	14.0624	0.00025245	0.0150561	Milk glucose	ENSG00000112473	SLC39A7	0.0340053
0.376128	2.52519	14.0614	0.000252582	0.045361	Milk insulin	ENSG00000125449	ARMC7	0.0340053
0.347851	2.48853	14.0595	0.000252815	0.045361	Milk insulin	ENSG00000173611	SCAI	0.0340152
-0.127794	5.7968	14.0548	0.000253391	0.0708595	Milk volume	ENSG00000051108	HERPUD1	0.0340713
-0.105264	6.49524	14.0517	0.000254025	0.00319665	Milk IL6	ENSG00000205336	ADGRG1	0.0341351
0.245296	2.32258	14.0462	0.000254444	0.00319873	Milk IL6	ENSG00000170873	MTSS1	0.03417
-0.490095	3.68258	14.0354	0.000255791	0.0151834	Milk glucose	ENSG00000135632	SMYD5	0.0343293
-0.304803	3.51329	14.0629	0.000256325	0.0382448	Parity	ENSG00000054219	LY75	0.0343793
-0.21855	2.5946	14.0271	0.000256817	0.325067	Milk CRP	ENSG00000167565	SERTAD3	0.0344238
0.158937	5.21938	14.0229	0.000257342	0.045361	Milk insulin	ENSG00000147676	MAL2	0.0344725
-0.200625	5.65712	14.0668	0.000257554	0.0382448	Parity	ENSG00000163435	ELF3	0.0344794
-0.14211	4.93183	14.017	0.000258081	0.0210235	Milk lactose	ENSG00000076984	MAP2K7	0.0345123
-0.375505	6.11683	14.0156	0.000258254	0.0152576	Milk glucose	ENSG00000113328	CCNG1	0.0345123
0.0853172	7.10755	14.015	0.000258328	0.0382448	Parity	ENSG00000154001	PPP2R5E	0.0345123
0.154913	7.07122	14.0132	0.000258561	0.045361	Milk insulin	ENSG00000135090	TAOK3	0.0345123
0.130579	7.40507	14.0128	0.000258607	0.045361	Milk insulin	ENSG00000109332	UBE2D3	0.0345123
-0.100659	4.68771	14.0095	0.000259021	0.00325302	Milk IL6	ENSG00000008086	CDKL5	0.0345461
-0.201691	6.77415	14.0055	0.000259535	0.045361	Milk insulin	ENSG00000139915	MDGA2	0.0345931
0.11873	5.52071	14.0032	0.000260002	0.00326208	Milk IL6	ENSG00000229644	NAMPTP1	0.0346337
0.650552	3.04283	14.0489	0.000261418	0.00327657	Milk IL6	ENSG00000170323	FABP4	0.0348006
-0.104691	6.16314	13.985	0.000262122	0.0210235	Milk lactose	ENSG00000185359	HGS	0.0348727
-0.112563	7.03134	13.9815	0.000262574	0.0210235	Milk lactose	ENSG00000175115	PACS1	0.0349111
0.102869	5.50793	13.9773	0.000263111	0.00329451	Milk IL6	ENSG00000054282	SDCCAG8	0.0349607
-0.202906	4.94771	13.9971	0.000263336	0.0210235	Milk lactose	ENSG00000188157	AGRN	0.034969
-0.197697	4.42044	13.9725	0.000263963	0.0210235	Milk lactose	ENSG00000134333	LDHA	0.0350229
-0.324338	6.44539	13.9698	0.00026407	0.0155283	Milk glucose	ENSG00000068120	COASY	0.0350229
-0.228158	4.26127	13.9943	0.000264776	0.0387435	Parity	ENSG00000157404	KIT	0.0350948
0.214413	4.84941	14.0126	0.000265576	0.00332208	Milk IL6	ENSG00000099860	GADD45B	0.0351435
-0.19311	5.25818	13.9781	0.000265655	0.0210252	Milk lactose	ENSG00000161921	CXCL16	0.0351435
-0.321748	3.28404	13.9565	0.000265784	0.668926	Mat. pre-preg. BMI	ENSG00000213160	KLHL23	0.0351435
-0.254197	8.83863	13.9564	0.000265801	0.0155574	Milk glucose	ENSG00000057608	GDI2	0.0351435
0.203701	2.69959	13.95	0.000266625	0.00333189	Milk IL6	ENSG00000243646	IL10RB	0.0352308
0.0924814	6.68125	13.9438	0.000267432	0.00333865	Milk IL6	ENSG00000064932	SBNO2	0.0353155
-0.455007	6.49965	13.9574	0.000267749	0.0155989	Milk glucose	ENSG00000158710	TAGLN2	0.0353356
0.0890687	7.39397	13.9387	0.000268092	0.00334358	Milk IL6	ENSG00000137575	SDCBP	0.0353591
-0.229359	5.36052	13.9706	0.000269417	0.0211896	Milk lactose	ENSG00000167772	ANGPTL4	0.0354982
0.0727134	6.60289	13.9281	0.000269479	0.00335755	Milk IL6	ENSG00000198399	ITSN2	0.0354982
0.184004	3.71191	13.9189	0.000270689	0.00336929	Milk IL6	ENSG00000112992	NNT	0.0356356
-0.223022	6.19777	13.9609	0.000272179	0.0393689	Parity	ENSG00000189143	CLDN4	0.0358097
0.41662	3.11199	13.9056	0.000272449	0.0469657	Milk insulin	ENSG00000149269	PAK1	0.0358205
-0.166825	3.65774	13.9045	0.000272596	0.0211905	Milk lactose	ENSG00000168944	CEP120	0.0358205
0.432723	1.21943	13.9006	0.000273634	0.00340258	Milk IL6	ENSG00000271913	RP1-111C20.4	0.0359349
-0.100899	7.70184	13.8787	0.000276034	0.0211905	Milk lactose	ENSG00000152104	PTPN14	0.0361835
0.107189	5.26326	13.8751	0.00027652	0.00343508	Milk IL6	ENSG00000196405	EVL	0.036225
-0.219452	5.32227	13.9097	0.000276739	0.0211905	Milk lactose	ENSG00000196843	ARID5A	0.0362314
0.157794	5.75255	13.8717	0.000276977	0.047101	Milk insulin	ENSG00000124570	SERPINB6	0.0362404
-0.271579	6.37589	13.869	0.000277344	0.0160834	Milk glucose	ENSG00000139793	MBNL2	0.0362587
-0.109479	5.81475	13.8714	0.000277471	0.003442	Milk IL6	ENSG00000162065	TBC1D24	0.0362587
0.221079	3.01756	13.8669	0.000277625	0.003442	Milk IL6	ENSG00000163412	EIF4E3	0.0362587
-0.177955	5.90776	13.8838	0.000278564	0.0211905	Milk lactose	ENSG00000100242	SUN2	0.0363159
0.121189	4.26959	13.8594	0.000278634	0.0394996	Parity	ENSG00000068383	INPP5A	0.0363159
-0.406475	4.43839	13.8593	0.000278656	0.0160853	Milk glucose	ENSG00000117697	NSL1	0.0363159
0.241684	2.7855	13.8586	0.000278742	0.523951	Milk fat	ENSG00000236753	MKLN1-AS	0.0363159
-0.594559	1.56543	13.8657	0.00027936	0.0394996	Parity	ENSG00000129538	RNASE1	0.0363742
-0.154817	4.62383	13.8508	0.00027981	0.0211905	Milk lactose	ENSG00000185418	TARSL2	0.0364107
-0.199957	7.81369	13.889	0.000280409	0.0211905	Milk lactose	ENSG00000184292	TACSTD2	0.0364664
-0.330517	2.8386	13.844	0.000281215	0.0211905	Milk lactose	ENSG00000134326	CMPK2	0.036549
0.191038	8.42184	13.8475	0.000282854	0.523951	Milk fat	ENSG00000115306	SPTBN1	0.0367398
-0.154936	3.86383	13.8262	0.00028317	0.0395935	Parity	ENSG00000174227	PIGG	0.0367585
-0.493127	4.30984	13.8198	0.000284057	0.0163223	Milk glucose	ENSG00000172201	ID4	0.0368513
0.18444	4.62696	13.8178	0.000284332	0.0477072	Milk insulin	ENSG00000162961	DPY30	0.0368646
0.166418	5.00676	13.8489	0.000285766	0.00353945	Milk IL6	ENSG00000148400	NOTCH1	0.037028
-0.108623	6.20663	13.8005	0.000286737	0.0213383	Milk lactose	ENSG00000099290	FAM21A	0.0371314
0.22087	2.40349	13.7968	0.000287261	0.00355446	Milk IL6	ENSG00000111450	STX2	0.0371767
-0.0877141	6.72557	13.7934	0.000287738	0.0213383	Milk lactose	ENSG00000107863	ARHGAP21	0.037216
-0.123834	5.64762	13.7913	0.000288026	0.325067	Milk CRP	ENSG00000188643	S100A16	0.0372248
-0.097434	6.81965	13.7896	0.000288263	0.0213383	Milk lactose	ENSG00000139613	SMARCC2	0.0372248
0.173244	5.48542	13.8002	0.000288497	0.0743849	Milk volume	ENSG00000159335	PTMS	0.0372248
0.128167	4.09882	13.787	0.000288625	0.00356497	Milk IL6	ENSG00000242802	AP5Z1	0.0372248
0.0815773	5.7521	13.7867	0.000288676	0.00356497	Milk IL6	ENSG00000047365	ARAP2	0.0372248
-0.2877	6.62571	13.7757	0.000290225	0.016565	Milk glucose	ENSG00000178996	SNX18	0.037402
-0.295718	3.98531	13.8048	0.000290693	0.0743849	Milk volume	ENSG00000153993	SEMA3D	0.0374232
-0.101293	6.60751	13.7718	0.000290782	0.00358745	Milk IL6	ENSG00000138798	EGF	0.0374232
-0.466474	3.95203	13.7708	0.000290915	0.016565	Milk glucose	ENSG00000177556	ATOX1	0.0374232
0.201811	8.0704	13.7963	0.000291454	0.523951	Milk fat	ENSG00000140575	IQGAP1	0.0374649
-0.18778	2.85118	13.7661	0.000291589	0.0403226	Parity	ENSG00000095539	SEMA4G	0.0374649
0.18646	3.207	13.7593	0.000292546	0.821787	Gest. weight gain	ENSG00000170365	SMAD1	0.0375652
0.214577	7.55876	13.7482	0.000294856	0.0488219	Milk insulin	ENSG00000100644	HIF1A	0.0378392
-0.299034	3.94471	13.7341	0.000296164	0.465866	Milk leptin	ENSG00000245910	SNHG6	0.0379592
-0.159107	6.81549	13.7498	0.000296284	0.0743849	Milk volume	ENSG00000185963	BICD2	0.0379592
0.200594	5.34365	13.7606	0.000296323	0.0743849	Milk volume	ENSG00000115963	RND3	0.0379592
-0.260281	3.18294	13.7262	0.000297623	0.0407096	Parity	ENSG00000205730	ITPRIPL2	0.0381028
-0.0910306	6.27685	13.7223	0.000297873	0.00367134	Milk IL6	ENSG00000105514	RAB3D	0.0381121
-0.0878277	6.68827	13.7188	0.000298379	0.0219015	Milk lactose	ENSG00000103365	GGA2	0.0381539
0.081146	6.20663	13.713	0.000299226	0.0036844	Milk IL6	ENSG00000099290	FAM21A	0.0382394
0.439321	16.4363	13.711	0.000299517	0.016978	Milk glucose	ENSG00000135222	CSN2	0.0382538
-0.0766784	5.90567	13.7046	0.000300459	0.00369596	Milk IL6	ENSG00000196935	SRGAP1	0.0383431
-0.0958221	7.91683	13.7038	0.000300575	0.0219015	Milk lactose	ENSG00000177731	FLII	0.0383431
0.123735	3.47655	13.7014	0.000300918	0.00369768	Milk IL6	ENSG00000111880	RNGTT	0.0383548
-0.0908217	7.91544	13.6996	0.000301186	0.00369768	Milk IL6	ENSG00000171603	CLSTN1	0.0383548
0.116795	6.44106	13.6995	0.000301204	0.0219015	Milk lactose	ENSG00000160752	FDPS	0.0383548
-0.101889	9.74861	13.6882	0.000302857	0.00371458	Milk IL6	ENSG00000076555	ACACB	0.0385423
-0.15095	6.65698	13.7263	0.000303743	0.00372181	Milk IL6	ENSG00000165215	CLDN3	0.038632
-0.266926	4.16003	13.7094	0.000304	0.0743849	Milk volume	ENSG00000183963	SMTN	0.0386418
0.13849	4.14476	13.6732	0.000305081	0.688167	Mat. age	ENSG00000134717	BTF3L4	0.0387561
-0.128701	7.2949	13.6715	0.000305344	0.0219015	Milk lactose	ENSG00000110195	FOLR1	0.0387665
-0.117819	4.64928	13.6681	0.000305842	0.325067	Milk CRP	ENSG00000215492	HNRNPA1P7	0.0388067
-0.0962995	6.2084	13.6668	0.000306039	0.0219015	Milk lactose	ENSG00000137693	YAP1	0.0388088
-0.0977639	6.51049	13.6646	0.00030637	0.0743849	Milk volume	ENSG00000166848	TERF2IP	0.0388277
0.147687	6.35144	13.6596	0.000307112	0.049462	Milk insulin	ENSG00000185236	RAB11B	0.0388953
0.238522	3.99949	13.6571	0.000307491	0.049462	Milk insulin	ENSG00000184220	CMSS1	0.0388953
0.136005	4.25205	13.6562	0.000307619	0.0037607	Milk IL6	ENSG00000153786	ZDHHC7	0.0388953
-0.0822264	7.22139	13.6553	0.000307757	0.0037607	Milk IL6	ENSG00000108924	HLF	0.0388953
0.0762225	5.36718	13.655	0.000307813	0.0037607	Milk IL6	ENSG00000157191	NECAP2	0.0388953
-0.237241	3.10899	13.652	0.000308258	0.0219015	Milk lactose	ENSG00000104728	ARHGEF10	0.0389017
-0.269745	6.33093	13.6512	0.000308383	0.0173489	Milk glucose	ENSG00000023734	STRAP	0.0389017
-0.209863	4.00998	13.651	0.000308409	0.0219015	Milk lactose	ENSG00000221968	FADS3	0.0389017
0.259653	4.5434	13.6821	0.000309796	0.0219015	Milk lactose	ENSG00000198765	SYCP1	0.0390536
-0.40026	5.53584	13.6395	0.000310136	0.0173489	Milk glucose	ENSG00000184363	PKP3	0.0390582
-0.12054	6.06722	13.6391	0.000310198	0.0743849	Milk volume	ENSG00000128585	MKLN1	0.0390582
-0.311147	2.91165	13.637	0.000310513	0.049462	Milk insulin	ENSG00000234899	SOX9-AS1	0.0390749
-0.285447	5.77058	13.6353	0.000310773	0.0173489	Milk glucose	ENSG00000130227	XPO7	0.0390847
0.376074	1.62104	13.6336	0.000311035	0.00379586	Milk IL6	ENSG00000285437	NA	0.0390946
0.140899	4.73188	13.644	0.000311294	0.00379586	Milk IL6	ENSG00000116991	SIPA1L2	0.0391042
-0.27511	5.83894	13.6189	0.000313266	0.0173489	Milk glucose	ENSG00000175224	ATG13	0.0393084
-0.135625	6.37405	13.6188	0.000313287	0.0743849	Milk volume	ENSG00000105339	DENND3	0.0393084
0.407797	1.23256	13.6148	0.000313908	0.00382402	Milk IL6	ENSG00000164105	SAP30	0.039344
-0.304444	6.80476	13.6146	0.000313938	0.0173489	Milk glucose	ENSG00000100129	EIF3L	0.039344
0.201466	4.41394	13.6529	0.000314701	0.00382998	Milk IL6	ENSG00000114841	DNAH1	0.0394165
-0.189909	6.28788	13.6413	0.000315556	0.0221229	Milk lactose	ENSG00000167106	FAM102A	0.0394705
-0.385681	8.36777	13.6047	0.000315564	0.0173489	Milk glucose	ENSG00000162522	KIAA1522	0.0394705
-0.273646	6.00079	13.603	0.00031571	0.0173489	Milk glucose	ENSG00000062485	CS	0.0394705
0.487501	1.87684	13.6387	0.000315871	0.0038405	Milk IL6	ENSG00000254838	GVINP1	0.0394705
-0.0905271	6.90064	13.5938	0.000317138	0.00385218	Milk IL6	ENSG00000001630	CYP51A1	0.0396058
-0.111616	6.15644	13.5911	0.000317549	0.0221229	Milk lactose	ENSG00000093167	LRRFIP2	0.0396339
0.0930096	5.71832	13.5881	0.000318013	0.00385908	Milk IL6	ENSG00000184384	MAML2	0.0396687
-0.206847	2.93687	13.5869	0.000318201	0.0221229	Milk lactose	ENSG00000196814	MVB12B	0.0396691
-0.0945083	6.16442	13.5854	0.000318442	0.00386057	Milk IL6	ENSG00000119138	KLF9	0.039676
-0.123152	4.18258	13.5714	0.000320619	0.00388322	Milk IL6	ENSG00000113594	LIFR	0.0399239
0.112519	8.23989	13.5555	0.000323116	0.0437214	Parity	ENSG00000105373	GLTSCR2	0.0402115
-0.413886	4.62713	13.5538	0.000323387	0.0176605	Milk glucose	ENSG00000035681	NSMAF	0.0402218
-0.3153	4.51209	13.5487	0.000324188	0.0176605	Milk glucose	ENSG00000188725	SMIM15	0.0402903
-0.12637	5.30536	13.5479	0.000324314	0.325067	Milk CRP	ENSG00000144560	VGLL4	0.0402903
-0.119197	4.64967	13.5453	0.000324724	0.00392916	Milk IL6	ENSG00000196208	GREB1	0.0403178
0.208292	3.18294	13.5429	0.000325444	0.00393408	Milk IL6	ENSG00000205730	ITPRIPL2	0.0403837
-0.134363	5.67109	13.5328	0.000326721	0.022539	Milk lactose	ENSG00000140443	IGF1R	0.0404982
0.112997	5.08749	13.5326	0.000326745	0.00394602	Milk IL6	ENSG00000198814	GK	0.0404982
-0.248533	4.4834	13.5709	0.000327011	0.0437777	Parity	ENSG00000115884	SDC1	0.0405077
0.100455	7.11883	13.5316	0.000327251	0.00394835	Milk IL6	ENSG00000162734	PEA15	0.040514
-0.0831348	5.87763	13.5256	0.000327872	0.00395205	Milk IL6	ENSG00000066322	ELOVL1	0.0405673
-0.338095	3.06174	13.5408	0.000328733	0.022539	Milk lactose	ENSG00000185745	IFIT1	0.0406504
-0.111179	4.63112	13.5184	0.000329019	0.00396208	Milk IL6	ENSG00000006432	MAP3K9	0.0406622
0.157437	5.35034	13.5082	0.00033066	0.0519228	Milk insulin	ENSG00000086666	ZFAND6	0.0408415
-0.252135	8.86549	13.5578	0.000331051	0.022539	Milk lactose	ENSG00000112096	SOD2	0.0408662
-0.108265	6.81225	13.4974	0.00033242	0.022539	Milk lactose	ENSG00000131149	GSE1	0.0410115
-0.496229	4.32732	13.4952	0.000332773	0.0179602	Milk glucose	ENSG00000063241	ISOC2	0.0410242
-0.137259	3.10138	13.4929	0.000333142	0.0040079	Milk IL6	ENSG00000125850	OVOL2	0.0410242
-0.121646	5.25724	13.4929	0.000333142	0.022539	Milk lactose	ENSG00000125952	MAX	0.0410242
-0.296689	6.75689	13.492	0.00033329	0.0179602	Milk glucose	ENSG00000179195	ZNF664	0.0410242
-0.441203	3.97445	13.4878	0.00033397	0.0179602	Milk glucose	ENSG00000181481	RNF135	0.0410843
-0.130008	5.02109	13.4766	0.000335813	0.325067	Milk CRP	ENSG00000141013	GAS8	0.0412873
-0.204568	8.16522	13.4761	0.000336055	0.0519228	Milk insulin	ENSG00000069702	TGFBR3	0.0412933
0.208968	2.75251	13.4739	0.000336255	0.00404148	Milk IL6	ENSG00000143815	LBR	0.0412941
-0.33229	5.80573	13.4715	0.000336653	0.0180274	Milk glucose	ENSG00000176393	RNPEP	0.0413193
0.441768	3.29353	13.519	0.00033687	0.0226693	Milk lactose	ENSG00000171848	RRM2	0.0413221
0.0756358	6.25709	13.4617	0.000338263	0.00406174	Milk IL6	ENSG00000100284	TOM1	0.0414456
-0.0886211	7.64516	13.4582	0.000338839	0.00406478	Milk IL6	ENSG00000119888	EPCAM	0.0414924
0.623274	5.83189	13.4905	0.000339779	0.0181127	Milk glucose	ENSG00000221866	PLXNA4	0.0415836
-0.287364	1.79667	13.4478	0.000340558	0.0449433	Parity	ENSG00000174842	GLMN	0.0416552
0.218872	7.10805	13.4988	0.000341084	0.00408781	Milk IL6	ENSG00000170345	FOS	0.0416957
0.189576	6.52701	13.4361	0.000342519	0.0519228	Milk insulin	ENSG00000108518	PFN1	0.0418471
-0.345133	6.01262	13.4254	0.000344307	0.0181127	Milk glucose	ENSG00000167962	ZNF598	0.0420416
-0.428355	4.61052	13.4242	0.000344518	0.0181127	Milk glucose	ENSG00000107560	RAB11FIP2	0.0420434
-0.307469	5.5632	13.4194	0.000345318	0.0181127	Milk glucose	ENSG00000141580	WDR45B	0.0421081
-0.376323	5.34174	13.4187	0.000345442	0.0181127	Milk glucose	ENSG00000183751	TBL3	0.0421081
0.154863	5.73165	13.4173	0.000345684	0.0519228	Milk insulin	ENSG00000064961	HMG20B	0.0421136
0.275572	2.18135	13.4154	0.000346004	0.00414282	Milk IL6	ENSG00000103995	CEP152	0.0421285
-0.322563	5.40823	13.4098	0.000346941	0.0181158	Milk glucose	ENSG00000116221	MRPL37	0.0422186
0.198448	5.33049	13.4528	0.000348178	0.00416489	Milk IL6	ENSG00000163660	CCNL1	0.0423451
0.120761	3.5737	13.4003	0.000348561	0.0449433	Parity	ENSG00000162600	OMA1	0.0423606
-0.699525	2.45571	13.3921	0.000349958	0.0181772	Milk glucose	ENSG00000163322	FAM175A	0.0424508
-0.275312	2.95289	13.3917	0.000350039	0.0234303	Milk lactose	ENSG00000177469	PTRF	0.0424508
0.172734	6.0851	13.3885	0.000350573	0.0519228	Milk insulin	ENSG00000134108	ARL8B	0.0424849
0.195263	4.97242	13.3877	0.000350718	0.0519228	Milk insulin	ENSG00000115271	GCA	0.0424849
-0.411432	9.113	13.393	0.000351006	0.0181772	Milk glucose	ENSG00000170421	KRT8	0.0424958
0.172677	4.64538	13.3823	0.000351638	0.0819446	Milk volume	ENSG00000130193	THEM6	0.0425482
0.0816541	6.0851	13.3684	0.000354038	0.00423097	Milk IL6	ENSG00000134108	ARL8B	0.0428143
0.0834991	5.3195	13.3649	0.000354649	0.00423425	Milk IL6	ENSG00000161526	SAP30BP	0.042864
0.122158	5.32259	13.3633	0.000355804	0.00424402	Milk IL6	ENSG00000027697	IFNGR1	0.0429754
-0.218102	4.43534	13.3739	0.000355973	0.0237014	Milk lactose	ENSG00000023171	GRAMD1B	0.0429754
0.11553	4.37366	13.3557	0.000356256	0.00424538	Milk IL6	ENSG00000164713	BRI3	0.0429854
0.386477	1.41947	13.3557	0.000356998	0.0042502	Milk IL6	ENSG00000050344	NFE2L3	0.0430507
0.134847	4.824	13.3474	0.000357692	0.0449433	Parity	ENSG00000198945	L3MBTL3	0.0431101
0.195411	3.01589	13.3436	0.000358358	0.00426236	Milk IL6	ENSG00000166886	NAB2	0.043166
-0.0870933	6.41967	13.3409	0.000358835	0.0237662	Milk lactose	ENSG00000136478	TEX2	0.0431992
-0.296211	2.28943	13.3382	0.000359303	0.0449433	Parity	ENSG00000133247	KMT5C	0.0432312
0.101556	5.71071	13.3322	0.00036036	0.0449433	Parity	ENSG00000139428	MMAB	0.0433339
0.202793	3.28582	13.3349	0.00036092	0.00428878	Milk IL6	ENSG00000143507	DUSP10	0.0433769
0.0953482	6.00687	13.3239	0.00036184	0.00429566	Milk IL6	ENSG00000197535	MYO5A	0.0434631
0.141764	4.25814	13.3167	0.000363114	0.0449433	Parity	ENSG00000174446	SNAPC5	0.0435916
0.101227	5.60712	13.313	0.000363776	0.0449433	Parity	ENSG00000116668	SWT1	0.0436466
0.104296	4.94047	13.3104	0.000364228	0.00431993	Milk IL6	ENSG00000104142	VPS18	0.0436592
-0.139312	5.16833	13.3101	0.000364289	0.0449433	Parity	ENSG00000090020	SLC9A1	0.0436592
-0.21532	5.24793	13.343	0.000367476	0.00435435	Milk IL6	ENSG00000109906	ZBTB16	0.0440165
-0.102785	7.04439	13.2947	0.000368246	0.00435937	Milk IL6	ENSG00000162069	BICDL2	0.044084
-0.412398	1.78943	13.2803	0.000369646	0.0845751	Milk volume	ENSG00000119965	C10orf88	0.0442269
0.268879	3.6588	13.29	0.000370614	0.0241627	Milk lactose	ENSG00000113368	LMNB1	0.0443179
-0.235893	5.082	13.3112	0.000371039	0.0241627	Milk lactose	ENSG00000122786	CALD1	0.0443208
-0.247505	4.63097	13.3144	0.000371053	0.0452391	Parity	ENSG00000173209	AHSA2	0.0443208
-0.115617	4.40354	13.2704	0.000371427	0.00439289	Milk IL6	ENSG00000100181	TPTEP1	0.0443345
-0.0914043	7.63378	13.2696	0.000371581	0.0241627	Milk lactose	ENSG00000138434	SSFA2	0.0443345
-0.126881	6.16416	13.2924	0.000371993	0.00439545	Milk IL6	ENSG00000127249	ATP13A4	0.0443588
-0.133666	8.20708	13.2645	0.000372502	0.0241627	Milk lactose	ENSG00000116679	IVNS1ABP	0.0443948
-0.132117	7.22115	13.2685	0.000373877	0.0452391	Parity	ENSG00000182718	ANXA2	0.0445338
0.360508	3.00318	13.2765	0.000374886	0.0241926	Milk lactose	ENSG00000112164	GLP1R	0.0446292
0.191565	5.80772	13.2501	0.000375139	0.0543544	Milk insulin	ENSG00000114744	COMMD2	0.0446344
0.0925027	5.20309	13.2474	0.000375641	0.0044344	Milk IL6	ENSG00000060971	ACAA1	0.0446693
-0.253618	6.67439	13.2705	0.00037595	0.788492	Mat. pre-preg. BMI	ENSG00000110436	SLC1A2	0.0446812
-0.211827	2.7855	13.2386	0.000377254	0.0847743	Milk volume	ENSG00000236753	MKLN1-AS	0.0448113
-0.344867	4.92461	13.2362	0.000377712	0.01948	Milk glucose	ENSG00000162542	TMCO4	0.0448409
-0.573458	3.31919	13.2274	0.000379342	0.0194843	Milk glucose	ENSG00000130332	LSM7	0.0450094
0.149793	8.09297	13.2359	0.000380048	0.0243468	Milk lactose	ENSG00000140105	WARS	0.0450681
-0.331301	2.65474	13.2247	0.000381142	0.045679	Parity	ENSG00000184465	WDR27	0.0451481
0.0846137	9.12824	13.2177	0.000381144	0.0243468	Milk lactose	ENSG00000161203	AP2M1	0.0451481
-0.0915168	5.56689	13.2155	0.000381562	0.00450008	Milk IL6	ENSG00000088256	GNA11	0.0451726
-0.113508	4.76023	13.2027	0.000383959	0.0045241	Milk IL6	ENSG00000149809	TM7SF2	0.0454312
0.343724	1.19395	13.1994	0.000384572	0.00452693	Milk IL6	ENSG00000136059	VILL	0.0454785
-0.100463	7.66111	13.2004	0.000384918	0.00452693	Milk IL6	ENSG00000116299	KIAA1324	0.0454944
0.203993	6.22984	13.1955	0.000385315	0.0543544	Milk insulin	ENSG00000145675	PIK3R1	0.0455161
-0.305019	6.85183	13.1895	0.000386452	0.019689	Milk glucose	ENSG00000143621	ILF2	0.0455824
-0.159453	3.54539	13.1891	0.000386526	0.0045355	Milk IL6	ENSG00000147027	TMEM47	0.0455824
0.121371	3.80912	13.1887	0.000386591	0.0045355	Milk IL6	ENSG00000198382	UVRAG	0.0455824
0.171827	3.18483	13.188	0.000386728	0.0045355	Milk IL6	ENSG00000122884	P4HA1	0.0455824
0.278153	5.03228	13.2309	0.000387352	0.024487	Milk lactose	ENSG00000160307	S100B	0.0456308
-0.22263	5.32225	13.1802	0.000388218	0.0543544	Milk insulin	ENSG00000168032	ENTPD3	0.0456897
-0.131201	4.7841	13.1798	0.00038828	0.024487	Milk lactose	ENSG00000155324	GRAMD3	0.0456897
-0.385849	5.69695	13.1778	0.000388673	0.019689	Milk glucose	ENSG00000204394	VARS	0.0456947
0.0852242	5.76335	13.1764	0.000388931	0.0460096	Parity	ENSG00000073803	MAP3K13	0.0456947
0.501813	3.83564	13.1753	0.000389136	0.019689	Milk glucose	ENSG00000121578	B4GALT4	0.0456947
-0.136907	6.33223	13.1751	0.000389177	0.024487	Milk lactose	ENSG00000163820	FYCO1	0.0456947
-0.308636	5.8159	13.173	0.000389587	0.019689	Milk glucose	ENSG00000167965	MLST8	0.0457178
0.136226	5.39143	13.1716	0.000389851	0.0543544	Milk insulin	ENSG00000106615	RHEB	0.0457237
0.246335	3.78213	13.1673	0.000390662	0.0543544	Milk insulin	ENSG00000187118	CMC1	0.0457937
0.293382	2.47711	13.1696	0.000390982	0.00458112	Milk IL6	ENSG00000048052	HDAC9	0.0458062
-0.244299	5.61231	13.2128	0.000391213	0.0460096	Parity	ENSG00000109046	WSB1	0.0458081
-0.133268	7.42631	13.1603	0.000392006	0.0245423	Milk lactose	ENSG00000038382	TRIO	0.0458533
-0.126634	5.59546	13.1602	0.000392028	0.0865487	Milk volume	ENSG00000095564	BTAF1	0.0458533
0.180102	4.91193	13.1549	0.000393059	0.0543544	Milk insulin	ENSG00000106245	BUD31	0.0459488
0.134133	4.39456	13.1422	0.000395498	0.821787	Gest. weight gain	ENSG00000235655	H3F3AP4	0.0462061
-0.220055	5.91591	13.1823	0.000395692	0.0246504	Milk lactose	ENSG00000221869	CEBPD	0.0462061
-0.319464	6.55302	13.1273	0.000398411	0.0199933	Milk glucose	ENSG00000241685	ARPC1A	0.0464982
-0.377055	5.18352	13.1254	0.000398785	0.0199933	Milk glucose	ENSG00000167553	TUBA1C	0.0465011
-0.0982206	5.92911	13.1249	0.000398885	0.00466936	Milk IL6	ENSG00000184709	LRRC26	0.0465011
-0.229657	5.57303	13.1259	0.000399088	0.0545883	Milk insulin	ENSG00000154153	FAM134B	0.0465011
0.110458	5.05504	13.1193	0.000399971	0.00467773	Milk IL6	ENSG00000169499	PLEKHA2	0.0465661
0.360938	2.12486	13.1187	0.00040008	0.0868037	Milk volume	ENSG00000118508	RAB32	0.0465661
-0.432746	1.31569	13.1168	0.000400458	0.0466608	Parity	ENSG00000102359	SRPX2	0.0465847
-0.283571	6.23042	13.1073	0.000402337	0.0200913	Milk glucose	ENSG00000089053	ANAPC5	0.0467594
0.189774	2.5069	13.107	0.000402397	0.00470174	Milk IL6	ENSG00000182247	UBE2E2	0.0467594
-0.139418	5.76669	13.1014	0.000403494	0.0250127	Milk lactose	ENSG00000090238	YPEL3	0.0468614
-0.117445	5.49097	13.0955	0.000404675	0.0467195	Parity	ENSG00000171456	ASXL1	0.046973
0.177929	3.40019	13.0868	0.000406399	0.0250656	Milk lactose	ENSG00000181392	SYNE4	0.0471476
0.0890982	6.09591	13.0812	0.000407508	0.00475703	Milk IL6	ENSG00000054267	ARID4B	0.0472506
-0.133056	5.12555	13.0771	0.000408332	0.0250656	Milk lactose	ENSG00000103126	AXIN1	0.0473205
0.148752	3.58196	13.0712	0.00040952	0.821787	Gest. weight gain	ENSG00000133935	C14orf1	0.0474324
-0.111857	6.25507	13.0652	0.000410728	0.0250903	Milk lactose	ENSG00000116731	PRDM2	0.0475466
-0.108315	9.85713	13.0509	0.000413627	0.0882217	Milk volume	ENSG00000147872	PLIN2	0.0478054
-0.296752	6.65225	13.0508	0.000413634	0.0205738	Milk glucose	ENSG00000111328	CDK2AP1	0.0478054
0.128811	4.19279	13.0439	0.000415049	0.00483815	Milk IL6	ENSG00000137200	CMTR1	0.0479377
0.288734	2.12486	13.043	0.000415226	0.00483815	Milk IL6	ENSG00000118508	RAB32	0.0479377
-0.281311	5.91704	13.0234	0.00041923	0.0207701	Milk glucose	ENSG00000111481	COPZ1	0.0483739
-0.209961	5.55162	13.0472	0.000421135	0.0256017	Milk lactose	ENSG00000181467	RAP2B	0.0485674
0.156269	6.14209	13.0046	0.000423128	0.0572542	Milk insulin	ENSG00000074201	CLNS1A	0.0487355
0.0983282	5.04889	13.0037	0.000423309	0.00492358	Milk IL6	ENSG00000110931	CAMKK2	0.0487355
0.0715557	7.35761	13.0033	0.000423389	0.0484357	Parity	ENSG00000095203	EPB41L4B	0.0487355
0.104019	4.07367	13.0026	0.000423533	0.00492358	Milk IL6	ENSG00000176953	NFATC2IP	0.0487355
0.151733	3.79353	13.0017	0.000423731	0.00492358	Milk IL6	ENSG00000104081	BMF	0.0487355
-0.373787	4.6507	12.9953	0.000425059	0.0209762	Milk glucose	ENSG00000053770	AP5M1	0.0488619
-0.187426	5.23064	13.0081	0.000425717	0.0257559	Milk lactose	ENSG00000130529	TRPM4	0.0489113
-0.159277	4.32732	12.9797	0.000428334	0.365067	Milk CRP	ENSG00000063241	ISOC2	0.0491855
-0.143602	4.82873	12.9727	0.0004298	0.0257963	Milk lactose	ENSG00000106771	TMEM245	0.0493273
-0.103019	7.43783	12.9695	0.000430485	0.0257963	Milk lactose	ENSG00000072778	ACADVL	0.0493498
-0.105659	5.48156	12.9687	0.000430655	0.00499941	Milk IL6	ENSG00000182809	CRIP2	0.0493498
-0.427069	4.15733	12.9685	0.000430687	0.021112	Milk glucose	ENSG00000100324	TAB1	0.0493498
0.580943	4.77609	12.9827	0.000431166	0.021112	Milk glucose	ENSG00000127954	STEAP4	0.0493782
-0.0786514	8.87191	12.951	0.000434401	0.00503825	Milk IL6	ENSG00000112977	DAP	0.049722
-0.104059	9.07434	12.9491	0.000434807	0.0911934	Milk volume	ENSG00000136636	KCTD3	0.0497419
0.0647997	6.14971	12.9472	0.000435215	0.00504305	Milk IL6	ENSG00000168259	DNAJC7	0.049762
-0.281091	4.18884	12.9806	0.00043693	0.0493963	Parity	ENSG00000130653	PNPLA7	0.0499314
-0.103895	8.15062	12.931	0.000438697	0.0261638	Milk lactose	ENSG00000144674	GOLGA4	0.0501065
0.0948752	5.23681	12.9266	0.000439636	0.0493963	Parity	ENSG00000198168	SVIP	0.050187
0.157783	5.25707	12.923	0.000440415	0.0582442	Milk insulin	ENSG00000123124	WWP1	0.0502492
0.10165	5.42071	12.9205	0.000440971	0.00510504	Milk IL6	ENSG00000074964	ARHGEF10L	0.0502858
-0.266378	6.31317	12.909	0.00044346	0.0216298	Milk glucose	ENSG00000111911	HINT3	0.0505426
-0.140189	5.63638	12.9072	0.000443857	0.0263467	Milk lactose	ENSG00000163399	ATP1A1	0.050561
-0.602268	2.94705	12.896	0.000446305	0.0216699	Milk glucose	ENSG00000166411	IDH3A	0.0508127
0.355073	2.20162	12.8947	0.000446586	0.0582442	Milk insulin	ENSG00000230562	FAM133DP	0.0508177
0.319476	3.20198	12.9346	0.000447058	0.00517075	Milk IL6	ENSG00000154310	TNIK	0.0508443
-0.320878	7.09808	12.8895	0.000447725	0.0216699	Milk glucose	ENSG00000183010	PYCR1	0.0508932
0.15054	5.70519	12.8867	0.000448359	0.0582442	Milk insulin	ENSG00000085760	MTIF2	0.0509382
0.50152	1.07114	12.8828	0.000449223	0.0264713	Milk lactose	ENSG00000225386	AC099754.1	0.0509821
-0.103667	7.00578	12.8785	0.000450163	0.0264713	Milk lactose	ENSG00000130175	PRKCSH	0.051024
0.315445	2.97718	12.878	0.000450268	0.0582442	Milk insulin	ENSG00000183506	PI4KAP2	0.051024
-0.492755	3.70271	12.8677	0.000452552	0.0217764	Milk glucose	ENSG00000127220	ABHD8	0.0512512
0.276093	3.14642	12.8956	0.000452946	0.00523404	Milk IL6	ENSG00000157110	RBPMS	0.0512687
0.635843	7.93066	12.9081	0.000453387	0.0217764	Milk glucose	ENSG00000053747	LAMA3	0.0512869
0.249415	3.32671	12.8631	0.000453586	0.0582442	Milk insulin	ENSG00000169288	MRPL1	0.0512869
0.149471	3.74091	12.8606	0.000454147	0.0052431	Milk IL6	ENSG00000177426	TGIF1	0.0513231
-0.413062	3.75968	12.8972	0.000456673	0.0508564	Parity	ENSG00000183023	SLC8A1	0.0515814
0.528894	0.756452	12.8473	0.000457129	0.821787	Gest. weight gain	ENSG00000183734	ASCL2	0.0515911
-0.198145	3.4168	12.8468	0.000457242	0.0267625	Milk lactose	ENSG00000102302	FGD1	0.0515911
-0.157435	4.0189	12.8387	0.000459049	0.00529484	Milk IL6	ENSG00000128944	KNSTRN	0.0517678
-0.447279	4.01307	12.8336	0.000460202	0.0220197	Milk glucose	ENSG00000165609	NUDT5	0.0518704
0.169811	5.21048	12.8321	0.000460542	0.05854	Milk insulin	ENSG00000127445	PIN1	0.0518814
-0.653412	3.91255	12.8773	0.0004616	0.0268925	Milk lactose	ENSG00000088827	SIGLEC1	0.0519733
-0.310531	5.88376	12.8241	0.000462375	0.0220314	Milk glucose	ENSG00000115183	TANC1	0.0520331
0.140477	3.62873	12.8188	0.000463573	0.00534213	Milk IL6	ENSG00000158411	MITD1	0.0521405
-0.305952	5.68142	12.8172	0.000463949	0.0220314	Milk glucose	ENSG00000159202	UBE2Z	0.0521554
-0.13018	7.07737	12.8084	0.000465958	0.0269913	Milk lactose	ENSG00000166145	SPINT1	0.0523537
-0.0858937	6.27728	12.8013	0.000467587	0.0269913	Milk lactose	ENSG00000180104	EXOC3	0.0525091
-0.326689	4.87811	12.7962	0.000468754	0.0221759	Milk glucose	ENSG00000086475	SEPHS1	0.0526126
0.331042	1.3852	12.7946	0.000469131	0.00540124	Milk IL6	ENSG00000176463	SLCO3A1	0.0526274
-0.303102	4.87405	12.803	0.000472021	0.0589447	Milk insulin	ENSG00000132561	MATN2	0.0529238
-0.371784	2.9929	12.8175	0.000472447	0.0521515	Parity	ENSG00000170382	LRRN2	0.0529438
-0.0958361	6.55555	12.7724	0.000474274	0.365067	Milk CRP	ENSG00000127837	AAMP	0.0531206
-0.14323	4.97189	12.77	0.000474831	0.0272844	Milk lactose	ENSG00000081377	CDC14B	0.0531553
-0.298229	5.24628	12.7615	0.000476827	0.0224734	Milk glucose	ENSG00000142230	SAE1	0.0533172
0.0871754	5.66613	12.7607	0.000477017	0.00548209	Milk IL6	ENSG00000111144	LTA4H	0.0533172
-0.0884818	6.13301	12.7607	0.000477025	0.00548209	Milk IL6	ENSG00000180900	SCRIB	0.0533172
0.197696	4.80254	12.7587	0.000477473	0.0589447	Milk insulin	ENSG00000214223	HNRNPA1P10	0.0533394
0.162007	5.38119	12.7575	0.000477778	0.0589447	Milk insulin	ENSG00000164323	CFAP97	0.0533456
-0.129232	5.36719	12.7563	0.00047804	0.0273439	Milk lactose	ENSG00000150403	TMCO3	0.0533469
-0.218043	3.18972	12.7509	0.000479325	0.0988823	Milk volume	ENSG00000102543	CDADC1	0.0534625
0.091512	8.59534	12.7492	0.000479714	0.0524932	Parity	ENSG00000118816	CCNI	0.0534779
-0.0818773	7.72538	12.7395	0.00048203	0.00553455	Milk IL6	ENSG00000081760	AACS	0.0537021
-0.339128	4.96244	12.7386	0.000482226	0.0226115	Milk glucose	ENSG00000130560	UBAC1	0.0537021
-0.268895	6.05447	12.7201	0.000486653	0.0226115	Milk glucose	ENSG00000101193	GID8	0.0541668
0.131676	4.1363	12.7154	0.000487783	0.0527243	Parity	ENSG00000100116	GCAT	0.0542362
-0.358118	4.99184	12.7105	0.000488956	0.0226115	Milk glucose	ENSG00000064102	ASUN	0.0543292
-0.440002	4.22474	12.7579	0.000489127	0.0277105	Milk lactose	ENSG00000175899	A2M	0.0543292
-0.10183	5.29718	12.706	0.000490025	0.00561675	Milk IL6	ENSG00000110721	CHKA	0.0543787
-0.150738	6.24161	12.7442	0.000490082	0.00561675	Milk IL6	ENSG00000173848	NET1	0.0543787
-0.0897712	7.8705	12.7034	0.000490663	0.0277105	Milk lactose	ENSG00000128245	YWHAH	0.054415
-0.384369	2.42479	12.7082	0.000491123	0.0277105	Milk lactose	ENSG00000131724	IL13RA1	0.0544244
0.49588	5.73119	12.7215	0.000491256	0.0226115	Milk glucose	ENSG00000172828	CES3	0.0544244
-0.117766	5.59454	12.6927	0.000493257	0.0277105	Milk lactose	ENSG00000183354	KIAA2026	0.0546077
-0.21967	5.12361	12.7315	0.000493421	0.0527243	Parity	ENSG00000214193	SH3D21	0.0546077
-0.252888	5.66662	12.7346	0.000494395	0.0527243	Parity	ENSG00000117616	RSRP1	0.0546872
-0.428111	6.48367	12.6945	0.000495616	0.0226115	Milk glucose	ENSG00000171444	MCC	0.0547939
-0.374157	4.45868	12.6737	0.000497889	0.0226115	Milk glucose	ENSG00000144840	RABL3	0.0550047
-0.378193	5.09242	12.6726	0.000498163	0.0226115	Milk glucose	ENSG00000137714	FDX1	0.0550047
-0.38246	7.33752	12.6737	0.000498964	0.0226115	Milk glucose	ENSG00000008441	NFIX	0.0550047
-0.403564	4.60568	12.6678	0.000499346	0.0226115	Milk glucose	ENSG00000073417	PDE8A	0.0550047
-0.296437	5.79963	12.6675	0.000499413	0.0226115	Milk glucose	ENSG00000170854	MINA	0.0550047
-0.360494	6.82435	12.6671	0.000499523	0.0226115	Milk glucose	ENSG00000130787	HIP1R	0.0550047
-0.231731	3.86108	12.67	0.000499542	0.0999719	Milk volume	ENSG00000168405	CMAHP	0.0550047
0.26987	1.71966	12.6668	0.00049958	0.0278725	Milk lactose	ENSG00000281903	AF127936.7	0.0550047
-0.092122	6.41273	12.6628	0.00050057	0.0278725	Milk lactose	ENSG00000109436	TBC1D9	0.0550854
-0.182688	3.5493	12.6614	0.000502693	0.00575604	Milk IL6	ENSG00000163462	TRIM46	0.0552906
-0.174124	6.16891	12.6732	0.00050366	0.0999719	Milk volume	ENSG00000151090	THRB	0.0553685
-0.341087	5.22117	12.646	0.000504732	0.0227654	Milk glucose	ENSG00000242372	EIF6	0.0554578
0.29895	0.793138	12.6326	0.000508085	0.00581249	Milk IL6	ENSG00000265666	RARA-AS1	0.0557709
0.152756	6.39291	12.6325	0.000508103	0.0620774	Milk insulin	ENSG00000170296	GABARAP	0.0557709
0.0988946	4.9297	12.6271	0.000509466	0.005823	Milk IL6	ENSG00000215421	ZNF407	0.0558918
-0.0973277	7.43679	12.6145	0.000512641	0.0999719	Milk volume	ENSG00000187239	FNBP1	0.0562113
-0.126258	4.76595	12.611	0.000513517	0.365067	Milk CRP	ENSG00000158856	DMTN	0.0562786
0.486386	6.80442	12.6339	0.00051407	0.0231038	Milk glucose	ENSG00000145623	OSMR	0.0563103
-0.243541	4.9524	12.6471	0.000515299	0.0535936	Parity	ENSG00000100292	HMOX1	0.056398
-0.140139	4.3115	12.6036	0.000515398	0.0535936	Parity	ENSG00000162775	RBM15	0.056398
-0.136295	5.09661	12.5997	0.000516384	0.0999719	Milk volume	ENSG00000070366	SMG6	0.0564769
0.0995887	5.22988	12.5984	0.000516709	0.00590042	Milk IL6	ENSG00000089094	KDM2B	0.0564837
-0.27454	5.80634	12.5972	0.000517013	0.0231534	Milk glucose	ENSG00000122203	KIAA1191	0.056488
-0.0898914	7.00203	12.5943	0.000517756	0.365067	Milk CRP	ENSG00000151276	MAGI1	0.0565404
-0.20771	5.71793	12.6246	0.000518325	0.028621	Milk lactose	ENSG00000182957	SPATA13	0.0565582
-0.117155	5.1573	12.5912	0.000518562	0.028621	Milk lactose	ENSG00000102882	MAPK3	0.0565582
0.170077	5.60578	12.5906	0.000518713	0.0627642	Milk insulin	ENSG00000100567	PSMA3	0.0565582
-0.135428	8.30068	12.6043	0.000519221	0.0535936	Parity	ENSG00000072310	SREBF1	0.0565848
-1.10395	4.33652	12.6225	0.000522645	0.0233226	Milk glucose	ENSG00000164434	FABP7	0.0569289
-0.253567	2.5069	12.5722	0.000523427	0.0287633	Milk lactose	ENSG00000182247	UBE2E2	0.0569851
0.145669	4.27677	12.5684	0.00052441	0.0535936	Parity	ENSG00000259370	RP11-1069G10.1	0.0570457
0.0709113	7.42617	12.568	0.000524517	0.00598415	Milk IL6	ENSG00000115091	ACTR3	0.0570457
0.183391	3.64015	12.5699	0.000527001	0.00600297	Milk IL6	ENSG00000138166	DUSP5	0.0572415
-0.278808	8.77149	12.5913	0.000527103	0.94758	Mat. pre-preg. BMI	ENSG00000048707	VPS13D	0.0572415
0.112146	4.79401	12.558	0.00052712	0.00600297	Milk IL6	ENSG00000121274	PAPD5	0.0572415
0.131182	3.89208	12.5538	0.000528219	0.00601004	Milk IL6	ENSG00000160570	DEDD2	0.0573317
-0.166903	4.50368	12.55	0.000529212	0.543815	Milk fat	ENSG00000109881	CCDC34	0.0574104
-0.467037	2.00115	12.5578	0.00052995	0.0289952	Milk lactose	ENSG00000115380	EFEMP1	0.0574613
0.0855633	5.45627	12.5445	0.000530634	0.00603207	Milk IL6	ENSG00000133812	SBF2	0.0574861
0.0936483	8.87191	12.5442	0.000530716	0.0535936	Parity	ENSG00000112977	DAP	0.0574861
-0.0688211	7.10049	12.5404	0.00053171	0.00603884	Milk IL6	ENSG00000129422	MTUS1	0.0575646
0.18815	3.59556	12.5374	0.000534923	0.00606985	Milk IL6	ENSG00000196295	AC005154.6	0.0578539
0.0983917	5.86579	12.5207	0.000536918	0.0535936	Parity	ENSG00000253719	ATXN7L3B	0.0580403
-0.126312	4.55233	12.5195	0.000537228	0.029218	Milk lactose	ENSG00000118960	HS1BP3	0.0580445
0.143456	7.48923	12.5163	0.000538063	0.0644264	Milk insulin	ENSG00000104408	EIF3E	0.058087
0.176839	2.79898	12.5159	0.000538165	0.365067	Milk CRP	ENSG00000198818	SFT2D1	0.058087
-0.31637	3.2428	12.5312	0.000538667	0.029218	Milk lactose	ENSG00000198467	TPM2	0.0581119
0.124828	5.64726	12.5102	0.000539688	0.688167	Mat. age	ENSG00000101474	APMAP	0.0581927
-0.14935	5.14627	12.5128	0.000540435	0.0535936	Parity	ENSG00000079385	CEACAM1	0.0582424
-0.221507	7.25485	12.5064	0.0005407	0.0240003	Milk glucose	ENSG00000075415	SLC25A3	0.0582424
-0.211219	3.92248	12.5054	0.000540966	0.543815	Milk fat	ENSG00000213866	YBX1P10	0.0582424
-0.0771509	8.62436	12.5042	0.000541293	0.00613661	Milk IL6	ENSG00000164442	CITED2	0.0582458
-0.550924	3.18827	12.5029	0.000541646	0.0240003	Milk glucose	ENSG00000185252	ZNF74	0.0582458
-0.133136	5.15695	12.5023	0.000541814	0.0292277	Milk lactose	ENSG00000112983	BRD8	0.0582458
-0.153167	5.36111	12.4995	0.000542539	0.102631	Milk volume	ENSG00000123643	SLC36A1	0.0582944
0.319731	2.26896	12.4978	0.000543008	0.0535936	Parity	ENSG00000007372	PAX6	0.058306
-0.144718	4.16249	12.4961	0.000543469	0.0535936	Parity	ENSG00000198874	TYW1	0.058306
-0.193245	6.86366	12.5333	0.00054349	0.0292277	Milk lactose	ENSG00000261150	EPPK1	0.058306
-0.367787	4.74923	12.4898	0.00054516	0.0240712	Milk glucose	ENSG00000180011	ZADH2	0.0584294
0.101401	5.24817	12.488	0.000545647	0.0061804	Milk IL6	ENSG00000113163	COL4A3BP	0.0584523
-0.24254	6.19791	12.5286	0.000546389	0.0292585	Milk lactose	ENSG00000197321	SVIL	0.0584778
-0.142797	6.03022	12.4851	0.000546432	0.102631	Milk volume	ENSG00000163171	CDC42EP3	0.0584778
-0.086352	6.54645	12.4826	0.000547085	0.00619111	Milk IL6	ENSG00000077782	FGFR1	0.0585184
-0.0922166	5.13779	12.4789	0.000548083	0.00619684	Milk IL6	ENSG00000198513	ATL1	0.0585959
-0.567606	3.00792	12.4772	0.000548558	0.0241366	Milk glucose	ENSG00000197372	ZNF675	0.0586174
0.157891	5.96037	12.4726	0.000549812	0.0644264	Milk insulin	ENSG00000119950	MXI1	0.0586981
-0.327426	4.89117	12.4693	0.00055069	0.0241459	Milk glucose	ENSG00000213965	NUDT19	0.0587196
0.171615	9.17715	12.469	0.000550779	0.0644264	Milk insulin	ENSG00000196205	EEF1A1P5	0.0587196
-0.148999	5.41601	12.4678	0.000551118	0.0293715	Milk lactose	ENSG00000164463	CREBRF	0.0587196
-0.219902	2.99376	12.4675	0.000551197	0.365067	Milk CRP	ENSG00000242110	AMACR	0.0587196
-0.0934364	5.72891	12.4666	0.000551436	0.00622915	Milk IL6	ENSG00000115339	GALNT3	0.0587196
0.185065	4.62211	12.4611	0.000552928	0.0644264	Milk insulin	ENSG00000131174	COX7B	0.0588349
-0.188324	4.31783	12.4601	0.000553212	0.870202	Gest. weight gain	ENSG00000255185	PDXDC2P	0.0588349
-0.0849321	6.48861	12.4596	0.000553344	0.0062451	Milk IL6	ENSG00000111371	SLC38A1	0.0588349
0.171705	2.79098	12.4558	0.000554387	0.00625126	Milk IL6	ENSG00000103047	TANGO6	0.058866
-0.544733	4.35887	12.5028	0.000554406	0.0535936	Parity	ENSG00000038945	MSR1	0.058866
-0.364626	2.96135	12.4798	0.000554462	0.0293715	Milk lactose	ENSG00000128604	IRF5	0.058866
-0.421417	4.1297	12.4532	0.000555085	0.0242541	Milk glucose	ENSG00000178449	COX14	0.0588792
[truncated: 15,505 more rows]

## Sheet: S4
GO.ID	Term	Annotated	Significant	Expected	trait	p	fdr.all
GO:0009161	ribonucleoside monophosphate metabolic p...	48	15	4.73	bm_glucose1_log_resid	3.5e-05	0.00480299
GO:0010498	proteasomal protein catabolic process	427	68	42.05	bm_glucose1_log_resid	4e-05	0.00540228
GO:0009156	ribonucleoside monophosphate biosyntheti...	29	11	2.86	bm_glucose1_log_resid	5.2e-05	0.0066778
GO:2001235	positive regulation of apoptotic signali...	104	24	10.24	bm_glucose1_log_resid	5.5e-05	0.00695837
GO:0043161	proteasome-mediated ubiquitin-dependent ...	360	59	35.45	bm_glucose1_log_resid	5.6e-05	0.00705699
GO:0019693	ribose phosphate metabolic process	288	49	28.36	bm_glucose1_log_resid	9.2e-05	0.0104983
GO:2001233	regulation of apoptotic signaling pathwa...	271	45	26.69	bm_glucose1_log_resid	0.00031	0.0286781
GO:0009123	nucleoside monophosphate metabolic proce...	64	16	6.3	bm_glucose1_log_resid	0.00036	0.0325051
GO:2001244	positive regulation of intrinsic apoptot...	52	14	5.12	bm_glucose1_log_resid	0.00037	0.0331277
GO:0072594	establishment of protein localization to...	369	57	36.34	bm_glucose1_log_resid	0.00037	0.0331277
GO:0031330	negative regulation of cellular cataboli...	206	36	20.29	bm_glucose1_log_resid	0.00045	0.0381811
GO:1903008	organelle disassembly	112	23	11.03	bm_glucose1_log_resid	0.00049	0.0410044
GO:0009117	nucleotide metabolic process	349	54	34.37	bm_glucose1_log_resid	0.0005	0.0416235
GO:0001678	cellular glucose homeostasis	86	19	8.47	bm_glucose1_log_resid	0.00057	0.046248
GO:0010822	positive regulation of mitochondrion org...	61	15	6.01	bm_glucose1_log_resid	0.00066	0.0519057
GO:0010608	post-transcriptional regulation of gene ...	438	64	43.13	bm_glucose1_log_resid	0.00077	0.0581286
GO:0008299	isoprenoid biosynthetic process	22	8	2.17	bm_glucose1_log_resid	0.00078	0.0587796
GO:0071353	cellular response to interleukin-4	22	8	2.17	bm_glucose1_log_resid	0.00078	0.0587796
GO:0009124	nucleoside monophosphate biosynthetic pr...	38	11	3.74	bm_glucose1_log_resid	0.00079	0.0594982
GO:0006753	nucleoside phosphate metabolic process	356	54	35.06	bm_glucose1_log_resid	0.00081	0.0606832
GO:0000422	autophagy of mitochondrion	83	18	8.17	bm_glucose1_log_resid	0.001	0.0718485
GO:0061726	mitochondrion disassembly	83	18	8.17	bm_glucose1_log_resid	0.001	0.0718485
GO:0006099	tricarboxylic acid cycle	28	9	2.76	bm_glucose1_log_resid	0.00103	0.0731826
GO:0006417	regulation of translation	335	51	32.99	bm_glucose1_log_resid	0.00104	0.0737294
GO:0051156	glucose 6-phosphate metabolic process	18	7	1.77	bm_glucose1_log_resid	0.00106	0.0748985
GO:0055086	nucleobase-containing small molecule met...	410	60	40.38	bm_glucose1_log_resid	0.00107	0.0755634
GO:0009895	negative regulation of catabolic process	247	40	24.32	bm_glucose1_log_resid	0.00108	0.0761017
GO:0002181	cytoplasmic translation	140	26	13.79	bm_glucose1_log_resid	0.00108	0.0761017
GO:0009259	ribonucleotide metabolic process	279	44	27.48	bm_glucose1_log_resid	0.00109	0.0765115
GO:0070670	response to interleukin-4	23	8	2.26	bm_glucose1_log_resid	0.00109	0.0765115
GO:0032873	negative regulation of stress-activated ...	40	11	3.94	bm_glucose1_log_resid	0.00127	0.0857612
GO:0070303	negative regulation of stress-activated ...	40	11	3.94	bm_glucose1_log_resid	0.00127	0.0857612
GO:0022411	cellular component disassembly	363	54	35.75	bm_glucose1_log_resid	0.00129	0.0868826
GO:0008637	apoptotic mitochondrial changes	85	18	8.37	bm_glucose1_log_resid	0.00134	0.0894969
GO:0006007	glucose catabolic process	14	6	1.38	bm_glucose1_log_resid	0.00135	0.0899302
GO:0006607	NLS-bearing protein import into nucleus	14	6	1.38	bm_glucose1_log_resid	0.00135	0.0899302
GO:0006401	RNA catabolic process	242	39	23.83	bm_glucose1_log_resid	0.00136	0.0904158
GO:0042255	ribosome assembly	59	14	5.81	bm_glucose1_log_resid	0.00143	0.0934126
GO:0034655	nucleobase-containing compound catabolic...	332	50	32.69	bm_glucose1_log_resid	0.00147	0.0953928
GO:0043409	negative regulation of MAPK cascade	121	23	11.92	bm_glucose1_log_resid	0.00149	0.0963975
GO:0009132	nucleoside diphosphate metabolic process	100	20	9.85	bm_glucose1_log_resid	0.00156	0.0998665
GO:0006954	inflammatory response	418	202	81.03	bm_il_6_1_log_resid	1e-30	2.8452e-27
GO:0098609	cell-cell adhesion	486	216	94.21	bm_il_6_1_log_resid	1e-30	2.8452e-27
GO:0030155	regulation of cell adhesion	468	206	90.72	bm_il_6_1_log_resid	1e-30	2.8452e-27
GO:0002252	immune effector process	344	164	66.69	bm_il_6_1_log_resid	1e-30	2.8452e-27
GO:0045087	innate immune response	470	202	91.11	bm_il_6_1_log_resid	1e-30	2.8452e-27
GO:0046649	lymphocyte activation	452	190	87.62	bm_il_6_1_log_resid	9.4e-30	2.45616e-26
GO:0001816	cytokine production	458	191	88.79	bm_il_6_1_log_resid	2.3e-29	5.77408e-26
GO:0050865	regulation of cell activation	356	159	69.01	bm_il_6_1_log_resid	1.7e-28	3.95741e-25
GO:0001817	regulation of cytokine production	449	186	87.04	bm_il_6_1_log_resid	3.6e-28	8.23076e-25
GO:0022407	regulation of cell-cell adhesion	269	131	52.15	bm_il_6_1_log_resid	4.5e-28	1.01079e-24
GO:0007159	leukocyte cell-cell adhesion	222	115	43.04	bm_il_6_1_log_resid	9.1e-28	2.00881e-24
GO:0042110	T cell activation	308	142	59.71	bm_il_6_1_log_resid	3e-27	6.4017e-24
GO:0002694	regulation of leukocyte activation	331	149	64.17	bm_il_6_1_log_resid	3.5e-27	7.34621e-24
GO:0002250	adaptive immune response	236	118	45.75	bm_il_6_1_log_resid	1.1e-26	2.20058e-23
GO:0045785	positive regulation of cell adhesion	278	130	53.89	bm_il_6_1_log_resid	9.8e-26	1.87274e-22
GO:0009617	response to bacterium	330	141	63.97	bm_il_6_1_log_resid	4.7e-23	8.24328e-20
GO:0001819	positive regulation of cytokine producti...	284	127	55.05	bm_il_6_1_log_resid	5.6e-23	9.55987e-20
GO:0002521	leukocyte differentiation	345	145	66.88	bm_il_6_1_log_resid	7.8e-23	1.31403e-19
GO:0051249	regulation of lymphocyte activation	279	125	54.09	bm_il_6_1_log_resid	1e-22	1.66278e-19
GO:0002696	positive regulation of leukocyte activat...	208	102	40.32	bm_il_6_1_log_resid	2.3e-22	3.72757e-19
GO:0022409	positive regulation of cell-cell adhesio...	172	90	33.34	bm_il_6_1_log_resid	2.3e-22	3.72757e-19
GO:0002366	leukocyte activation involved in immune ...	178	92	34.51	bm_il_6_1_log_resid	2.4e-22	3.84102e-19
GO:0002263	cell activation involved in immune respo...	181	93	35.09	bm_il_6_1_log_resid	2.5e-22	3.95167e-19
GO:0050867	positive regulation of cell activation	212	103	41.1	bm_il_6_1_log_resid	3.5e-22	5.39902e-19
GO:1903037	regulation of leukocyte cell-cell adhesi...	197	98	38.19	bm_il_6_1_log_resid	4e-22	6.09686e-19
GO:0031347	regulation of defense response	375	152	72.7	bm_il_6_1_log_resid	5.3e-22	7.89047e-19
GO:0050778	positive regulation of immune response	317	135	61.45	bm_il_6_1_log_resid	6e-22	8.72959e-19
GO:0019221	cytokine-mediated signaling pathway	264	119	51.18	bm_il_6_1_log_resid	6e-22	8.72959e-19
GO:0050900	leukocyte migration	201	99	38.96	bm_il_6_1_log_resid	6.4e-22	9.20694e-19
GO:0006935	chemotaxis	311	131	60.29	bm_il_6_1_log_resid	8.1e-21	1.05824e-17
GO:1903039	positive regulation of leukocyte cell-ce...	144	78	27.92	bm_il_6_1_log_resid	9.3e-21	1.20274e-17
GO:0042330	taxis	312	131	60.48	bm_il_6_1_log_resid	1.1e-20	1.40837e-17
GO:0051251	positive regulation of lymphocyte activa...	184	91	35.67	bm_il_6_1_log_resid	2.1e-20	2.6104e-17
GO:0002460	adaptive immune response based on somati...	175	87	33.92	bm_il_6_1_log_resid	9.5e-20	1.11589e-16
GO:0060326	cell chemotaxis	163	83	31.6	bm_il_6_1_log_resid	9.7e-20	1.12903e-16
GO:0050863	regulation of T cell activation	199	94	38.58	bm_il_6_1_log_resid	2.8e-19	3.20085e-16
GO:0002443	leukocyte mediated immunity	219	100	42.45	bm_il_6_1_log_resid	4.1e-19	4.56469e-16
GO:0002683	negative regulation of immune system pro...	243	107	47.11	bm_il_6_1_log_resid	6.6e-19	7.22243e-16
GO:0001944	vasculature development	434	161	84.13	bm_il_6_1_log_resid	1.1e-18	1.17364e-15
GO:0006909	phagocytosis	165	82	31.99	bm_il_6_1_log_resid	1.1e-18	1.17364e-15
GO:1903131	mononuclear cell differentiation	266	113	51.57	bm_il_6_1_log_resid	1.9e-18	1.99397e-15
GO:0002237	response to molecule of bacterial origin	195	91	37.8	bm_il_6_1_log_resid	2.9e-18	2.97039e-15
GO:0002697	regulation of immune effector process	206	94	39.93	bm_il_6_1_log_resid	5.2e-18	5.24234e-15
GO:0001525	angiogenesis	298	121	57.77	bm_il_6_1_log_resid	8.8e-18	8.7341e-15
GO:0001568	blood vessel development	411	152	79.67	bm_il_6_1_log_resid	1.5e-17	1.47732e-14
GO:0048514	blood vessel morphogenesis	357	137	69.21	bm_il_6_1_log_resid	1.8e-17	1.74592e-14
GO:0002764	immune response-regulating signaling pat...	283	116	54.86	bm_il_6_1_log_resid	1.8e-17	1.74592e-14
GO:0050870	positive regulation of T cell activation	132	69	25.59	bm_il_6_1_log_resid	2.1e-17	2.02159e-14
GO:0032103	positive regulation of response to exter...	254	107	49.24	bm_il_6_1_log_resid	3.3e-17	3.15308e-14
GO:0030098	lymphocyte differentiation	234	101	45.36	bm_il_6_1_log_resid	3.5e-17	3.3194e-14
GO:0050727	regulation of inflammatory response	198	90	38.38	bm_il_6_1_log_resid	3.6e-17	3.38914e-14
GO:0002274	myeloid leukocyte activation	142	72	27.53	bm_il_6_1_log_resid	3.7e-17	3.45785e-14
GO:0030595	leukocyte chemotaxis	123	65	23.84	bm_il_6_1_log_resid	8.6e-17	7.86495e-14
GO:0032496	response to lipopolysaccharide	185	85	35.86	bm_il_6_1_log_resid	1.2e-16	1.07441e-13
GO:0007162	negative regulation of cell adhesion	177	82	34.31	bm_il_6_1_log_resid	2.4e-16	2.10467e-13
GO:0002699	positive regulation of immune effector p...	145	71	28.11	bm_il_6_1_log_resid	6.6e-16	5.55937e-13
GO:0097529	myeloid leukocyte migration	112	59	21.71	bm_il_6_1_log_resid	2.8e-15	2.29805e-12
GO:0030335	positive regulation of cell migration	343	127	66.49	bm_il_6_1_log_resid	7.1e-15	5.54294e-12
GO:0051272	positive regulation of cellular componen...	358	131	69.4	bm_il_6_1_log_resid	7.6e-15	5.89732e-12
GO:2000147	positive regulation of cell motility	351	129	68.04	bm_il_6_1_log_resid	8.4e-15	6.47883e-12
GO:0046631	alpha-beta T cell activation	94	52	18.22	bm_il_6_1_log_resid	8.8e-15	6.7467e-12
GO:0030217	T cell differentiation	164	75	31.79	bm_il_6_1_log_resid	1.1e-14	8.33357e-12
GO:0050777	negative regulation of immune response	112	58	21.71	bm_il_6_1_log_resid	1.3e-14	9.73358e-12
GO:0002285	lymphocyte activation involved in immune...	124	62	24.04	bm_il_6_1_log_resid	1.4e-14	1.04214e-11
GO:0032102	negative regulation of response to exter...	218	91	42.26	bm_il_6_1_log_resid	1.6e-14	1.17732e-11
GO:0046651	lymphocyte proliferation	165	75	31.99	bm_il_6_1_log_resid	1.6e-14	1.17732e-11
GO:0040017	positive regulation of locomotion	355	129	68.82	bm_il_6_1_log_resid	2.3e-14	1.67317e-11
GO:0034341	response to interferon-gamma	90	50	17.45	bm_il_6_1_log_resid	2.3e-14	1.67317e-11
GO:1902105	regulation of leukocyte differentiation	176	78	34.12	bm_il_6_1_log_resid	2.6e-14	1.88073e-11
GO:0002449	lymphocyte mediated immunity	160	73	31.02	bm_il_6_1_log_resid	2.8e-14	2.01402e-11
GO:0003013	circulatory system process	287	110	55.64	bm_il_6_1_log_resid	3.3e-14	2.3604e-11
GO:0022408	negative regulation of cell-cell adhesio...	114	58	22.1	bm_il_6_1_log_resid	3.6e-14	2.56068e-11
GO:0032943	mononuclear cell proliferation	168	75	32.57	bm_il_6_1_log_resid	5.2e-14	3.61835e-11
GO:0070661	leukocyte proliferation	185	80	35.86	bm_il_6_1_log_resid	6.3e-14	4.36008e-11
GO:0048871	multicellular organismal homeostasis	315	117	61.06	bm_il_6_1_log_resid	6.6e-14	4.54314e-11
GO:0051345	positive regulation of hydrolase activit...	385	135	74.63	bm_il_6_1_log_resid	1.3e-13	8.71436e-11
GO:0071219	cellular response to molecule of bacteri...	127	61	24.62	bm_il_6_1_log_resid	2.2e-13	1.45945e-10
GO:0071222	cellular response to lipopolysaccharide	121	59	23.46	bm_il_6_1_log_resid	2.4e-13	1.58393e-10
GO:1902107	positive regulation of leukocyte differe...	106	54	20.55	bm_il_6_1_log_resid	2.6e-13	1.69841e-10
GO:1903708	positive regulation of hemopoiesis	106	54	20.55	bm_il_6_1_log_resid	2.6e-13	1.69841e-10
GO:0042060	wound healing	260	100	50.4	bm_il_6_1_log_resid	3.9e-13	2.50921e-10
GO:0002253	activation of immune response	198	82	38.38	bm_il_6_1_log_resid	5.4e-13	3.45692e-10
GO:0050878	regulation of body fluid levels	209	85	40.52	bm_il_6_1_log_resid	6.7e-13	4.24667e-10
GO:0002429	immune response-activating cell surface ...	149	67	28.88	bm_il_6_1_log_resid	7.7e-13	4.83266e-10
GO:0002757	immune response-activating signal transd...	149	67	28.88	bm_il_6_1_log_resid	7.7e-13	4.83266e-10
GO:0008285	negative regulation of cell population p...	429	144	83.16	bm_il_6_1_log_resid	9.8e-13	6.09094e-10
GO:0071216	cellular response to biotic stimulus	150	67	29.08	bm_il_6_1_log_resid	1.1e-12	6.80374e-10
GO:0009615	response to virus	279	104	54.09	bm_il_6_1_log_resid	1.3e-12	8.00213e-10
GO:0007599	hemostasis	122	58	23.65	bm_il_6_1_log_resid	1.5e-12	9.18904e-10
GO:0002685	regulation of leukocyte migration	116	56	22.49	bm_il_6_1_log_resid	1.7e-12	1.02669e-09
GO:0050920	regulation of chemotaxis	116	56	22.49	bm_il_6_1_log_resid	1.7e-12	1.02669e-09
GO:0050817	coagulation	120	57	23.26	bm_il_6_1_log_resid	2.5e-12	1.48187e-09
GO:0009611	response to wounding	334	118	64.75	bm_il_6_1_log_resid	2.7e-12	1.59305e-09
GO:0050670	regulation of lymphocyte proliferation	127	59	24.62	bm_il_6_1_log_resid	3.3e-12	1.93813e-09
GO:0002768	immune response-regulating cell surface ...	163	70	31.6	bm_il_6_1_log_resid	3.5e-12	2.04621e-09
GO:0070663	regulation of leukocyte proliferation	140	63	27.14	bm_il_6_1_log_resid	3.6e-12	2.07623e-09
GO:0002286	T cell activation involved in immune res...	65	38	12.6	bm_il_6_1_log_resid	3.6e-12	2.07623e-09
GO:0007186	G protein-coupled receptor signaling pat...	261	98	50.6	bm_il_6_1_log_resid	3.6e-12	2.07623e-09
GO:0050866	negative regulation of cell activation	118	56	22.87	bm_il_6_1_log_resid	4e-12	2.29657e-09
GO:0071674	mononuclear cell migration	103	51	19.97	bm_il_6_1_log_resid	4.9e-12	2.7883e-09
GO:0050731	positive regulation of peptidyl-tyrosine...	100	50	19.39	bm_il_6_1_log_resid	4.9e-12	2.7883e-09
GO:0002009	morphogenesis of an epithelium	318	113	61.65	bm_il_6_1_log_resid	5.2e-12	2.93294e-09
GO:0002703	regulation of leukocyte mediated immunit...	141	63	27.33	bm_il_6_1_log_resid	5.2e-12	2.93294e-09
GO:0007596	blood coagulation	119	56	23.07	bm_il_6_1_log_resid	6.2e-12	3.48163e-09
GO:0032944	regulation of mononuclear cell prolifera...	129	59	25.01	bm_il_6_1_log_resid	7.5e-12	4.19325e-09
GO:0046632	alpha-beta T cell differentiation	69	39	13.38	bm_il_6_1_log_resid	8e-12	4.45336e-09
GO:0042098	T cell proliferation	123	57	23.84	bm_il_6_1_log_resid	8.8e-12	4.85646e-09
GO:0002819	regulation of adaptive immune response	117	55	22.68	bm_il_6_1_log_resid	1e-11	5.44826e-09
GO:0000165	MAPK cascade	489	156	94.79	bm_il_6_1_log_resid	1.1e-11	5.96769e-09
GO:0001667	ameboidal-type cell migration	284	103	55.05	bm_il_6_1_log_resid	1.2e-11	6.37514e-09
GO:0071706	tumor necrosis factor superfamily cytoki...	105	51	20.35	bm_il_6_1_log_resid	1.2e-11	6.37514e-09
GO:1903555	regulation of tumor necrosis factor supe...	105	51	20.35	bm_il_6_1_log_resid	1.2e-11	6.37514e-09
GO:1901342	regulation of vasculature development	160	68	31.02	bm_il_6_1_log_resid	1.3e-11	6.87786e-09
GO:0002831	regulation of response to biotic stimulu...	237	90	45.94	bm_il_6_1_log_resid	1.4e-11	7.37644e-09
GO:0002573	myeloid leukocyte differentiation	141	62	27.33	bm_il_6_1_log_resid	1.8e-11	9.40658e-09
GO:0031348	negative regulation of defense response	141	62	27.33	bm_il_6_1_log_resid	1.8e-11	9.40658e-09
GO:0022604	regulation of cell morphogenesis	235	89	45.56	bm_il_6_1_log_resid	2.1e-11	1.09297e-08
GO:0045580	regulation of T cell differentiation	91	46	17.64	bm_il_6_1_log_resid	2.2e-11	1.14038e-08
GO:0045765	regulation of angiogenesis	159	67	30.82	bm_il_6_1_log_resid	2.9e-11	1.49116e-08
GO:0030001	metal ion transport	407	134	78.9	bm_il_6_1_log_resid	2.9e-11	1.49116e-08
GO:1903706	regulation of hemopoiesis	240	90	46.53	bm_il_6_1_log_resid	3e-11	1.53029e-08
GO:0042113	B cell activation	166	69	32.18	bm_il_6_1_log_resid	3.1e-11	1.57502e-08
GO:0045088	regulation of innate immune response	156	66	30.24	bm_il_6_1_log_resid	3.3e-11	1.66343e-08
GO:0045619	regulation of lymphocyte differentiation	111	52	21.52	bm_il_6_1_log_resid	4.3e-11	2.15057e-08
GO:0055074	calcium ion homeostasis	202	79	39.16	bm_il_6_1_log_resid	4.5e-11	2.24184e-08
GO:0045621	positive regulation of lymphocyte differ...	72	39	13.96	bm_il_6_1_log_resid	4.7e-11	2.3324e-08
GO:0002822	regulation of adaptive immune response b...	105	50	20.35	bm_il_6_1_log_resid	4.9e-11	2.42226e-08
GO:0032640	tumor necrosis factor production	102	49	19.77	bm_il_6_1_log_resid	5.1e-11	2.50181e-08
GO:0032680	regulation of tumor necrosis factor prod...	102	49	19.77	bm_il_6_1_log_resid	5.1e-11	2.50181e-08
GO:0043367	CD4-positive, alpha-beta T cell differen...	53	32	10.27	bm_il_6_1_log_resid	5.6e-11	2.71587e-08
GO:0006874	cellular calcium ion homeostasis	196	77	38	bm_il_6_1_log_resid	6.2e-11	2.97307e-08
GO:0002695	negative regulation of leukocyte activat...	106	50	20.55	bm_il_6_1_log_resid	7.5e-11	3.5565e-08
GO:0043408	regulation of MAPK cascade	412	134	79.87	bm_il_6_1_log_resid	7.6e-11	3.59062e-08
GO:0010876	lipid localization	259	94	50.21	bm_il_6_1_log_resid	9e-11	4.1902e-08
GO:0010631	epithelial cell migration	208	80	40.32	bm_il_6_1_log_resid	9e-11	4.1902e-08
GO:0045582	positive regulation of T cell differenti...	62	35	12.02	bm_il_6_1_log_resid	1e-10	4.58903e-08
GO:0034612	response to tumor necrosis factor	156	65	30.24	bm_il_6_1_log_resid	1e-10	4.58903e-08
GO:0007169	transmembrane receptor protein tyrosine ...	390	128	75.6	bm_il_6_1_log_resid	1e-10	4.58903e-08
GO:0072503	cellular divalent inorganic cation homeo...	223	84	43.23	bm_il_6_1_log_resid	1.1e-10	4.97659e-08
GO:0001818	negative regulation of cytokine producti...	163	67	31.6	bm_il_6_1_log_resid	1.1e-10	4.97659e-08
GO:0032611	interleukin-1 beta production	54	32	10.47	bm_il_6_1_log_resid	1.1e-10	4.97659e-08
GO:0032651	regulation of interleukin-1 beta product...	54	32	10.47	bm_il_6_1_log_resid	1.1e-10	4.97659e-08
GO:0090132	epithelium migration	209	80	40.52	bm_il_6_1_log_resid	1.2e-10	5.37206e-08
GO:0098657	import into cell	120	54	23.26	bm_il_6_1_log_resid	1.2e-10	5.37206e-08
GO:0040013	negative regulation of locomotion	206	79	39.93	bm_il_6_1_log_resid	1.4e-10	6.22387e-08
GO:0097530	granulocyte migration	77	40	14.93	bm_il_6_1_log_resid	1.5e-10	6.62245e-08
GO:0030336	negative regulation of cell migration	178	71	34.51	bm_il_6_1_log_resid	1.5e-10	6.62245e-08
GO:0003018	vascular process in circulatory system	134	58	25.98	bm_il_6_1_log_resid	1.7e-10	7.47965e-08
GO:0032612	interleukin-1 production	63	35	12.21	bm_il_6_1_log_resid	1.8e-10	7.86557e-08
GO:0032652	regulation of interleukin-1 production	63	35	12.21	bm_il_6_1_log_resid	1.8e-10	7.86557e-08
GO:0051271	negative regulation of cellular componen...	193	75	37.41	bm_il_6_1_log_resid	2e-10	8.65095e-08
GO:0090130	tissue migration	211	80	40.9	bm_il_6_1_log_resid	2e-10	8.65095e-08
GO:0050766	positive regulation of phagocytosis	42	27	8.14	bm_il_6_1_log_resid	2.3e-10	9.88182e-08
GO:0072507	divalent inorganic cation homeostasis	234	86	45.36	bm_il_6_1_log_resid	2.8e-10	1.19498e-07
GO:0031349	positive regulation of defense response	173	69	33.54	bm_il_6_1_log_resid	2.8e-10	1.19498e-07
GO:0002275	myeloid cell activation involved in immu...	61	34	11.83	bm_il_6_1_log_resid	3e-10	1.27186e-07
GO:0050764	regulation of phagocytosis	64	35	12.41	bm_il_6_1_log_resid	3.3e-10	1.39443e-07
GO:0060562	epithelial tube morphogenesis	213	80	41.29	bm_il_6_1_log_resid	3.5e-10	1.45967e-07
GO:0002824	positive regulation of adaptive immune r...	67	36	12.99	bm_il_6_1_log_resid	3.6e-10	1.49166e-07
GO:2000146	negative regulation of cell motility	188	73	36.44	bm_il_6_1_log_resid	3.6e-10	1.49166e-07
GO:0048729	tissue morphogenesis	369	121	71.53	bm_il_6_1_log_resid	3.7e-10	1.52815e-07
GO:0071356	cellular response to tumor necrosis fact...	140	59	27.14	bm_il_6_1_log_resid	4.4e-10	1.78275e-07
GO:0030855	epithelial cell differentiation	370	121	71.73	bm_il_6_1_log_resid	4.4e-10	1.78275e-07
GO:0098739	import across plasma membrane	98	46	19	bm_il_6_1_log_resid	5.3e-10	2.14063e-07
GO:0010632	regulation of epithelial cell migration	165	66	31.99	bm_il_6_1_log_resid	5.9e-10	2.35327e-07
GO:0018212	peptidyl-tyrosine modification	234	85	45.36	bm_il_6_1_log_resid	6.9e-10	2.74359e-07
GO:0060627	regulation of vesicle-mediated transport	353	116	68.43	bm_il_6_1_log_resid	7.4e-10	2.92423e-07
GO:0006897	endocytosis	389	125	75.41	bm_il_6_1_log_resid	8e-10	3.14194e-07
GO:0043410	positive regulation of MAPK cascade	276	96	53.5	bm_il_6_1_log_resid	8.1e-10	3.17148e-07
GO:0007015	actin filament organization	330	110	63.97	bm_il_6_1_log_resid	8.2e-10	3.20085e-07
GO:0043299	leukocyte degranulation	49	29	9.5	bm_il_6_1_log_resid	8.8e-10	3.41424e-07
GO:0044409	entry into host	109	49	21.13	bm_il_6_1_log_resid	9.3e-10	3.58649e-07
GO:0035710	CD4-positive, alpha-beta T cell activati...	63	34	12.21	bm_il_6_1_log_resid	9.4e-10	3.61417e-07
GO:0018108	peptidyl-tyrosine phosphorylation	232	84	44.97	bm_il_6_1_log_resid	1e-09	3.83335e-07
GO:0071346	cellular response to interferon-gamma	75	38	14.54	bm_il_6_1_log_resid	1.1e-09	4.19159e-07
GO:0010232	vascular transport	58	32	11.24	bm_il_6_1_log_resid	1.4e-09	5.27199e-07
GO:0150104	transport across blood-brain barrier	58	32	11.24	bm_il_6_1_log_resid	1.4e-09	5.27199e-07
GO:0048732	gland development	271	94	52.53	bm_il_6_1_log_resid	1.4e-09	5.27199e-07
GO:0097696	receptor signaling pathway via STAT	88	42	17.06	bm_il_6_1_log_resid	1.6e-09	5.97243e-07
GO:0002444	myeloid leukocyte mediated immunity	64	34	12.41	bm_il_6_1_log_resid	1.6e-09	5.97243e-07
GO:0006875	cellular metal ion homeostasis	287	98	55.64	bm_il_6_1_log_resid	1.7e-09	6.32726e-07
GO:0043086	negative regulation of catalytic activit...	481	146	93.24	bm_il_6_1_log_resid	2.5e-09	9.17149e-07
GO:0043269	regulation of ion transport	289	98	56.02	bm_il_6_1_log_resid	2.5e-09	9.17149e-07
GO:0050851	antigen receptor-mediated signaling path...	115	50	22.29	bm_il_6_1_log_resid	2.6e-09	9.5111e-07
GO:0006873	cellular ion homeostasis	340	111	65.91	bm_il_6_1_log_resid	2.7e-09	9.84877e-07
GO:0030099	myeloid cell differentiation	282	96	54.67	bm_il_6_1_log_resid	2.9e-09	1.05483e-06
GO:0055065	metal ion homeostasis	333	109	64.55	bm_il_6_1_log_resid	3.1e-09	1.1212e-06
GO:0051250	negative regulation of lymphocyte activa...	93	43	18.03	bm_il_6_1_log_resid	3.4e-09	1.2228e-06
GO:0052547	regulation of peptidase activity	256	89	49.63	bm_il_6_1_log_resid	3.5e-09	1.25173e-06
GO:0140352	export from cell	475	144	92.08	bm_il_6_1_log_resid	3.5e-09	1.25173e-06
GO:0001934	positive regulation of protein phosphory...	455	139	88.2	bm_il_6_1_log_resid	3.9e-09	1.38703e-06
GO:0098771	inorganic ion homeostasis	386	122	74.83	bm_il_6_1_log_resid	3.9e-09	1.38703e-06
GO:0051346	negative regulation of hydrolase activit...	197	73	38.19	bm_il_6_1_log_resid	4.1e-09	1.45413e-06
GO:0046634	regulation of alpha-beta T cell activati...	63	33	12.21	bm_il_6_1_log_resid	4.6e-09	1.61801e-06
GO:0001763	morphogenesis of a branching structure	110	48	21.32	bm_il_6_1_log_resid	4.7e-09	1.64866e-06
GO:0002821	positive regulation of adaptive immune r...	72	36	13.96	bm_il_6_1_log_resid	4.8e-09	1.67456e-06
GO:1903557	positive regulation of tumor necrosis fa...	69	35	13.38	bm_il_6_1_log_resid	4.8e-09	1.67456e-06
GO:0045824	negative regulation of innate immune res...	49	28	9.5	bm_il_6_1_log_resid	5.2e-09	1.7994e-06
GO:0051607	defense response to virus	209	76	40.52	bm_il_6_1_log_resid	5.2e-09	1.7994e-06
GO:0140546	defense response to symbiont	209	76	40.52	bm_il_6_1_log_resid	5.2e-09	1.7994e-06
GO:0015849	organic acid transport	162	63	31.4	bm_il_6_1_log_resid	5.4e-09	1.86357e-06
GO:0032635	interleukin-6 production	88	41	17.06	bm_il_6_1_log_resid	6e-09	2.05402e-06
GO:0032675	regulation of interleukin-6 production	88	41	17.06	bm_il_6_1_log_resid	6e-09	2.05402e-06
GO:0070848	response to growth factor	413	128	80.06	bm_il_6_1_log_resid	6.2e-09	2.11683e-06
GO:0007259	receptor signaling pathway via JAK-STAT	85	40	16.48	bm_il_6_1_log_resid	6.4e-09	2.1793e-06
GO:0050801	ion homeostasis	397	124	76.96	bm_il_6_1_log_resid	6.5e-09	2.20748e-06
GO:0070371	ERK1 and ERK2 cascade	177	67	34.31	bm_il_6_1_log_resid	6.6e-09	2.22962e-06
GO:0000904	cell morphogenesis involved in different...	442	135	85.68	bm_il_6_1_log_resid	6.6e-09	2.22962e-06
GO:0055082	cellular chemical homeostasis	426	131	82.58	bm_il_6_1_log_resid	7e-09	2.35233e-06
GO:0050730	regulation of peptidyl-tyrosine phosphor...	156	61	30.24	bm_il_6_1_log_resid	7.4e-09	2.48024e-06
GO:0019915	lipid storage	61	32	11.83	bm_il_6_1_log_resid	7.5e-09	2.48771e-06
GO:0032609	interferon-gamma production	61	32	11.83	bm_il_6_1_log_resid	7.5e-09	2.48771e-06
GO:0032649	regulation of interferon-gamma productio...	61	32	11.83	bm_il_6_1_log_resid	7.5e-09	2.48771e-06
GO:1990266	neutrophil migration	61	32	11.83	bm_il_6_1_log_resid	7.5e-09	2.48771e-06
GO:0051056	regulation of small GTPase mediated sign...	226	80	43.81	bm_il_6_1_log_resid	8.5e-09	2.79766e-06
GO:0030003	cellular cation homeostasis	331	107	64.17	bm_il_6_1_log_resid	9.5e-09	3.10286e-06
GO:0042742	defense response to bacterium	112	48	21.71	bm_il_6_1_log_resid	9.5e-09	3.10286e-06
GO:0045055	regulated exocytosis	136	55	26.36	bm_il_6_1_log_resid	1e-08	3.24137e-06
GO:0060249	anatomical structure homeostasis	186	69	36.06	bm_il_6_1_log_resid	1e-08	3.24137e-06
GO:0032963	collagen metabolic process	42	25	8.14	bm_il_6_1_log_resid	1.1e-08	3.52093e-06
GO:0002705	positive regulation of leukocyte mediate...	80	38	15.51	bm_il_6_1_log_resid	1.1e-08	3.52093e-06
GO:0043534	blood vessel endothelial cell migration	80	38	15.51	bm_il_6_1_log_resid	1.1e-08	3.52093e-06
GO:0070372	regulation of ERK1 and ERK2 cascade	161	62	31.21	bm_il_6_1_log_resid	1.1e-08	3.52093e-06
GO:0050728	negative regulation of inflammatory resp...	77	37	14.93	bm_il_6_1_log_resid	1.2e-08	3.80299e-06
GO:1903038	negative regulation of leukocyte cell-ce...	77	37	14.93	bm_il_6_1_log_resid	1.2e-08	3.80299e-06
GO:0006820	anion transport	258	88	50.01	bm_il_6_1_log_resid	1.2e-08	3.80299e-06
GO:0052548	regulation of endopeptidase activity	239	83	46.33	bm_il_6_1_log_resid	1.2e-08	3.80299e-06
GO:0002688	regulation of leukocyte chemotaxis	68	34	13.18	bm_il_6_1_log_resid	1.3e-08	4.06954e-06
GO:0001909	leukocyte mediated cytotoxicity	65	33	12.6	bm_il_6_1_log_resid	1.3e-08	4.06954e-06
GO:0010883	regulation of lipid storage	37	23	7.17	bm_il_6_1_log_resid	1.3e-08	4.06954e-06
GO:0046718	viral entry into host cell	103	45	19.97	bm_il_6_1_log_resid	1.3e-08	4.06954e-06
GO:0002221	pattern recognition receptor signaling p...	134	54	25.98	bm_il_6_1_log_resid	1.6e-08	4.96015e-06
GO:0042129	regulation of T cell proliferation	97	43	18.8	bm_il_6_1_log_resid	1.7e-08	5.23216e-06
GO:0008015	blood circulation	229	80	44.39	bm_il_6_1_log_resid	1.7e-08	5.23216e-06
GO:0051480	regulation of cytosolic calcium ion conc...	131	53	25.39	bm_il_6_1_log_resid	1.8e-08	5.52665e-06
GO:0060759	regulation of response to cytokine stimu...	121	50	23.46	bm_il_6_1_log_resid	2e-08	6.11141e-06
GO:0010942	positive regulation of cell death	400	123	77.54	bm_il_6_1_log_resid	2.1e-08	6.37136e-06
GO:0032760	positive regulation of tumor necrosis fa...	66	33	12.79	bm_il_6_1_log_resid	2.1e-08	6.37136e-06
GO:0046635	positive regulation of alpha-beta T cell...	43	25	8.34	bm_il_6_1_log_resid	2.1e-08	6.37136e-06
GO:0055080	cation homeostasis	380	118	73.66	bm_il_6_1_log_resid	2.2e-08	6.64327e-06
GO:0051090	regulation of DNA-binding transcription ...	300	98	58.16	bm_il_6_1_log_resid	2.2e-08	6.64327e-06
GO:1901652	response to peptide	312	101	60.48	bm_il_6_1_log_resid	2.3e-08	6.9289e-06
GO:0043542	endothelial cell migration	146	57	28.3	bm_il_6_1_log_resid	2.5e-08	7.49614e-06
GO:0002292	T cell differentiation involved in immun...	46	26	8.92	bm_il_6_1_log_resid	2.5e-08	7.49614e-06
GO:0071417	cellular response to organonitrogen comp...	398	122	77.15	bm_il_6_1_log_resid	2.9e-08	8.61482e-06
GO:0048858	cell projection morphogenesis	386	119	74.83	bm_il_6_1_log_resid	3e-08	8.87072e-06
GO:0061138	morphogenesis of a branching epithelium	102	44	19.77	bm_il_6_1_log_resid	3.1e-08	9.14529e-06
GO:0010594	regulation of endothelial cell migration	119	49	23.07	bm_il_6_1_log_resid	3.2e-08	9.41859e-06
GO:0120039	plasma membrane bounded cell projection ...	383	118	74.25	bm_il_6_1_log_resid	3.6e-08	1.04994e-05
GO:0006816	calcium ion transport	195	70	37.8	bm_il_6_1_log_resid	3.8e-08	1.10074e-05
GO:0071396	cellular response to lipid	355	111	68.82	bm_il_6_1_log_resid	3.8e-08	1.10074e-05
GO:0071363	cellular response to growth factor stimu...	396	121	76.77	bm_il_6_1_log_resid	4e-08	1.15346e-05
GO:0019725	cellular homeostasis	496	145	96.15	bm_il_6_1_log_resid	4.2e-08	1.20841e-05
GO:0030101	natural killer cell activation	47	26	9.11	bm_il_6_1_log_resid	4.6e-08	1.31463e-05
GO:0019882	antigen processing and presentation	74	35	14.35	bm_il_6_1_log_resid	4.8e-08	1.36874e-05
GO:0098655	cation transmembrane transport	422	127	81.81	bm_il_6_1_log_resid	4.9e-08	1.38798e-05
GO:0048771	tissue remodeling	100	43	19.39	bm_il_6_1_log_resid	4.9e-08	1.38798e-05
GO:0002526	acute inflammatory response	53	28	10.27	bm_il_6_1_log_resid	5.3e-08	1.48486e-05
GO:0001894	tissue homeostasis	156	59	30.24	bm_il_6_1_log_resid	5.4e-08	1.50628e-05
GO:0006911	phagocytosis, engulfment	39	23	7.56	bm_il_6_1_log_resid	5.4e-08	1.50628e-05
GO:0043535	regulation of blood vessel endothelial c...	65	32	12.6	bm_il_6_1_log_resid	5.5e-08	1.52752e-05
GO:0071621	granulocyte chemotaxis	65	32	12.6	bm_il_6_1_log_resid	5.5e-08	1.52752e-05
GO:0002456	T cell mediated immunity	62	31	12.02	bm_il_6_1_log_resid	5.6e-08	1.55193e-05
GO:0002287	alpha-beta T cell activation involved in...	42	24	8.14	bm_il_6_1_log_resid	6.5e-08	1.76692e-05
GO:0002293	alpha-beta T cell differentiation involv...	42	24	8.14	bm_il_6_1_log_resid	6.5e-08	1.76692e-05
GO:0002294	CD4-positive, alpha-beta T cell differen...	42	24	8.14	bm_il_6_1_log_resid	6.5e-08	1.76692e-05
GO:0032623	interleukin-2 production	42	24	8.14	bm_il_6_1_log_resid	6.5e-08	1.76692e-05
GO:0032663	regulation of interleukin-2 production	42	24	8.14	bm_il_6_1_log_resid	6.5e-08	1.76692e-05
GO:0051093	negative regulation of developmental pro...	491	143	95.18	bm_il_6_1_log_resid	6.8e-08	1.83291e-05
GO:0070555	response to interleukin-1	78	36	15.12	bm_il_6_1_log_resid	6.8e-08	1.83291e-05
GO:0002224	toll-like receptor signaling pathway	91	40	17.64	bm_il_6_1_log_resid	6.9e-08	1.85596e-05
GO:0052126	movement in host environment	132	52	25.59	bm_il_6_1_log_resid	7.1e-08	1.90575e-05
GO:0048812	neuron projection morphogenesis	371	114	71.92	bm_il_6_1_log_resid	7.2e-08	1.92855e-05
GO:0031589	cell-substrate adhesion	236	80	45.75	bm_il_6_1_log_resid	7.5e-08	2.00053e-05
GO:0045766	positive regulation of angiogenesis	88	39	17.06	bm_il_6_1_log_resid	7.7e-08	2.04536e-05
GO:1904018	positive regulation of vasculature devel...	88	39	17.06	bm_il_6_1_log_resid	7.7e-08	2.04536e-05
GO:0008360	regulation of cell shape	122	49	23.65	bm_il_6_1_log_resid	8.2e-08	2.16917e-05
GO:1901699	cellular response to nitrogen compound	438	130	84.91	bm_il_6_1_log_resid	8.3e-08	2.18659e-05
GO:0019216	regulation of lipid metabolic process	206	72	39.93	bm_il_6_1_log_resid	8.5e-08	2.23468e-05
GO:0001776	leukocyte homeostasis	63	31	12.21	bm_il_6_1_log_resid	8.9e-08	2.32078e-05
GO:0042063	gliogenesis	180	65	34.89	bm_il_6_1_log_resid	9e-08	2.34209e-05
GO:0001959	regulation of cytokine-mediated signalin...	112	46	21.71	bm_il_6_1_log_resid	9.2e-08	2.38928e-05
GO:0030183	B cell differentiation	82	37	15.9	bm_il_6_1_log_resid	9.3e-08	2.41036e-05
GO:0050729	positive regulation of inflammatory resp...	79	36	15.31	bm_il_6_1_log_resid	1e-07	2.57096e-05
GO:0043547	positive regulation of GTPase activity	188	67	36.44	bm_il_6_1_log_resid	1e-07	2.57096e-05
GO:0002886	regulation of myeloid leukocyte mediated...	40	23	7.75	bm_il_6_1_log_resid	1e-07	2.57096e-05
GO:0007264	small GTPase mediated signal transductio...	386	117	74.83	bm_il_6_1_log_resid	1.1e-07	2.81113e-05
GO:0050921	positive regulation of chemotaxis	76	35	14.73	bm_il_6_1_log_resid	1.1e-07	2.81113e-05
GO:0050868	negative regulation of T cell activation	70	33	13.57	bm_il_6_1_log_resid	1.3e-07	3.30903e-05
GO:0048754	branching morphogenesis of an epithelial...	83	37	16.09	bm_il_6_1_log_resid	1.4e-07	3.53546e-05
GO:0050864	regulation of B cell activation	83	37	16.09	bm_il_6_1_log_resid	1.4e-07	3.53546e-05
GO:0032940	secretion by cell	450	132	87.23	bm_il_6_1_log_resid	1.4e-07	3.53546e-05
GO:0030316	osteoclast differentiation	61	30	11.83	bm_il_6_1_log_resid	1.5e-07	3.7731e-05
GO:0019932	second-messenger-mediated signaling	135	52	26.17	bm_il_6_1_log_resid	1.7e-07	4.21002e-05
GO:0051235	maintenance of location	213	73	41.29	bm_il_6_1_log_resid	1.7e-07	4.21002e-05
GO:0019058	viral life cycle	244	81	47.3	bm_il_6_1_log_resid	1.7e-07	4.21002e-05
GO:0002706	regulation of lymphocyte mediated immuni...	97	41	18.8	bm_il_6_1_log_resid	1.8e-07	4.40652e-05
GO:0044403	biological process involved in symbiotic...	198	69	38.38	bm_il_6_1_log_resid	1.8e-07	4.40652e-05
GO:0042093	T-helper cell differentiation	41	23	7.95	bm_il_6_1_log_resid	1.9e-07	4.63361e-05
GO:0046637	regulation of alpha-beta T cell differen...	44	24	8.53	bm_il_6_1_log_resid	2.2e-07	5.32467e-05
GO:0043370	regulation of CD4-positive, alpha-beta T...	33	20	6.4	bm_il_6_1_log_resid	2.2e-07	5.32467e-05
GO:0050853	B cell receptor signaling pathway	33	20	6.4	bm_il_6_1_log_resid	2.2e-07	5.32467e-05
GO:0070374	positive regulation of ERK1 and ERK2 cas...	101	42	19.58	bm_il_6_1_log_resid	2.2e-07	5.32467e-05
GO:0007249	I-kappaB kinase/NF-kappaB signaling	230	77	44.59	bm_il_6_1_log_resid	2.4e-07	5.76513e-05
GO:0033627	cell adhesion mediated by integrin	59	29	11.44	bm_il_6_1_log_resid	2.4e-07	5.76513e-05
GO:0072676	lymphocyte migration	56	28	10.86	bm_il_6_1_log_resid	2.4e-07	5.76513e-05
GO:0007229	integrin-mediated signaling pathway	78	35	15.12	bm_il_6_1_log_resid	2.4e-07	5.76513e-05
GO:0002431	Fc receptor mediated stimulatory signali...	28	18	5.43	bm_il_6_1_log_resid	2.5e-07	5.97174e-05
GO:0032990	cell part morphogenesis	404	120	78.32	bm_il_6_1_log_resid	2.5e-07	5.97174e-05
GO:0050671	positive regulation of lymphocyte prolif...	75	34	14.54	bm_il_6_1_log_resid	2.7e-07	6.4255e-05
GO:0051701	biological process involved in interacti...	144	54	27.92	bm_il_6_1_log_resid	2.7e-07	6.4255e-05
GO:0043068	positive regulation of programmed cell d...	360	109	69.79	bm_il_6_1_log_resid	3.2e-07	7.54528e-05
GO:0001906	cell killing	82	36	15.9	bm_il_6_1_log_resid	3.2e-07	7.54528e-05
GO:0043372	positive regulation of CD4-positive, alp...	21	15	4.07	bm_il_6_1_log_resid	3.2e-07	7.54528e-05
GO:0007409	axonogenesis	244	80	47.3	bm_il_6_1_log_resid	3.7e-07	8.66044e-05
GO:0006869	lipid transport	217	73	42.07	bm_il_6_1_log_resid	3.9e-07	9.04588e-05
GO:0030593	neutrophil chemotaxis	51	26	9.89	bm_il_6_1_log_resid	4e-07	9.26105e-05
GO:0070665	positive regulation of leukocyte prolife...	86	37	16.67	bm_il_6_1_log_resid	4.1e-07	9.47544e-05
GO:0010466	negative regulation of peptidase activit...	117	46	22.68	bm_il_6_1_log_resid	4.2e-07	9.67163e-05
GO:0043300	regulation of leukocyte degranulation	34	20	6.59	bm_il_6_1_log_resid	4.3e-07	9.84877e-05
GO:0046638	positive regulation of alpha-beta T cell...	34	20	6.59	bm_il_6_1_log_resid	4.3e-07	9.84877e-05
GO:0032989	cellular component morphogenesis	454	131	88.01	bm_il_6_1_log_resid	4.3e-07	9.84877e-05
GO:0043122	regulation of I-kappaB kinase/NF-kappaB ...	206	70	39.93	bm_il_6_1_log_resid	4.4e-07	0.000100598
GO:0034762	regulation of transmembrane transport	261	84	50.6	bm_il_6_1_log_resid	4.6e-07	0.000104425
GO:0043087	regulation of GTPase activity	265	85	51.37	bm_il_6_1_log_resid	4.6e-07	0.000104425
GO:0061564	axon development	273	87	52.92	bm_il_6_1_log_resid	4.6e-07	0.000104425
GO:0002698	negative regulation of immune effector p...	64	30	12.41	bm_il_6_1_log_resid	5.5e-07	0.000124415
GO:1903900	regulation of viral life cycle	104	42	20.16	bm_il_6_1_log_resid	5.7e-07	0.000128711
GO:0002687	positive regulation of leukocyte migrati...	77	34	14.93	bm_il_6_1_log_resid	5.8e-07	0.00013028
GO:0032946	positive regulation of mononuclear cell ...	77	34	14.93	bm_il_6_1_log_resid	5.8e-07	0.00013028
GO:0034330	cell junction organization	414	121	80.26	bm_il_6_1_log_resid	5.8e-07	0.00013028
GO:0046849	bone remodeling	58	28	11.24	bm_il_6_1_log_resid	6.2e-07	0.000138054
GO:0099537	trans-synaptic signaling	311	96	60.29	bm_il_6_1_log_resid	6.2e-07	0.000138054
GO:0032729	positive regulation of interferon-gamma ...	46	24	8.92	bm_il_6_1_log_resid	6.5e-07	0.000143983
GO:0099536	synaptic signaling	328	100	63.58	bm_il_6_1_log_resid	6.9e-07	0.000152054
GO:0042832	defense response to protozoan	15	12	2.91	bm_il_6_1_log_resid	6.9e-07	0.000152054
GO:0002832	negative regulation of response to bioti...	81	35	15.7	bm_il_6_1_log_resid	7.5e-07	0.000164427
GO:0010951	negative regulation of endopeptidase act...	112	44	21.71	bm_il_6_1_log_resid	7.7e-07	0.000168236
GO:0048667	cell morphogenesis involved in neuron di...	333	101	64.55	bm_il_6_1_log_resid	7.9e-07	0.000172312
GO:0046942	carboxylic acid transport	130	49	25.2	bm_il_6_1_log_resid	8e-07	0.000174196
GO:0016032	viral process	329	100	63.78	bm_il_6_1_log_resid	8.1e-07	0.000176074
GO:0002708	positive regulation of lymphocyte mediat...	65	30	12.6	bm_il_6_1_log_resid	8.4e-07	0.000181364
GO:0010959	regulation of metal ion transport	190	65	36.83	bm_il_6_1_log_resid	8.6e-07	0.000185369
GO:0007204	positive regulation of cytosolic calcium...	116	45	22.49	bm_il_6_1_log_resid	8.8e-07	0.000189361
GO:0045576	mast cell activation	38	21	7.37	bm_il_6_1_log_resid	9.3e-07	0.000199785
GO:0006959	humoral immune response	85	36	16.48	bm_il_6_1_log_resid	9.4e-07	0.000201595
GO:0045936	negative regulation of phosphate metabol...	314	96	60.87	bm_il_6_1_log_resid	1e-06	0.000212328
GO:0098660	inorganic ion transmembrane transport	393	115	76.18	bm_il_6_1_log_resid	1e-06	0.000212328
GO:0002709	regulation of T cell mediated immunity	50	25	9.69	bm_il_6_1_log_resid	1.1e-06	0.00023164
GO:0043065	positive regulation of apoptotic process	352	105	68.24	bm_il_6_1_log_resid	1.2e-06	0.000251458
GO:0010563	negative regulation of phosphorus metabo...	315	96	61.06	bm_il_6_1_log_resid	1.2e-06	0.000251458
GO:0032814	regulation of natural killer cell activa...	25	16	4.85	bm_il_6_1_log_resid	1.3e-06	0.000269327
GO:0038094	Fc-gamma receptor signaling pathway	25	16	4.85	bm_il_6_1_log_resid	1.3e-06	0.000269327
GO:0050877	nervous system process	437	125	84.71	bm_il_6_1_log_resid	1.3e-06	0.000269327
GO:0002279	mast cell activation involved in immune ...	33	19	6.4	bm_il_6_1_log_resid	1.3e-06	0.000269327
GO:0008347	glial cell migration	33	19	6.4	bm_il_6_1_log_resid	1.3e-06	0.000269327
GO:0042116	macrophage activation	63	29	12.21	bm_il_6_1_log_resid	1.4e-06	0.000288179
GO:0010634	positive regulation of epithelial cell m...	107	42	20.74	bm_il_6_1_log_resid	1.4e-06	0.000288179
GO:0002711	positive regulation of T cell mediated i...	36	20	6.98	bm_il_6_1_log_resid	1.5e-06	0.000307282
GO:0051046	regulation of secretion	325	98	63	bm_il_6_1_log_resid	1.5e-06	0.000307282
GO:0034340	response to type I interferon	54	26	10.47	bm_il_6_1_log_resid	1.7e-06	0.000346589
GO:0002335	mature B cell differentiation	18	13	3.49	bm_il_6_1_log_resid	1.7e-06	0.000346589
GO:0042100	B cell proliferation	48	24	9.31	bm_il_6_1_log_resid	1.8e-06	0.000362931
GO:0046470	phosphatidylcholine metabolic process	48	24	9.31	bm_il_6_1_log_resid	1.8e-06	0.000362931
GO:0070664	negative regulation of leukocyte prolife...	48	24	9.31	bm_il_6_1_log_resid	1.8e-06	0.000362931
GO:0071357	cellular response to type I interferon	48	24	9.31	bm_il_6_1_log_resid	1.8e-06	0.000362931
GO:1905952	regulation of lipid localization	87	36	16.87	bm_il_6_1_log_resid	1.8e-06	0.000362931
GO:0071675	regulation of mononuclear cell migration	67	30	12.99	bm_il_6_1_log_resid	1.9e-06	0.000380101
GO:0051051	negative regulation of transport	253	80	49.05	bm_il_6_1_log_resid	1.9e-06	0.000380101
GO:0030168	platelet activation	77	33	14.93	bm_il_6_1_log_resid	1.9e-06	0.000380101
GO:0072006	nephron development	77	33	14.93	bm_il_6_1_log_resid	1.9e-06	0.000380101
GO:0070486	leukocyte aggregation	8	8	1.55	bm_il_6_1_log_resid	2e-06	0.00039886
GO:0015711	organic anion transport	175	60	33.92	bm_il_6_1_log_resid	2.1e-06	0.000416855
GO:0006672	ceramide metabolic process	74	32	14.35	bm_il_6_1_log_resid	2.2e-06	0.000434014
GO:0071347	cellular response to interleukin-1	61	28	11.83	bm_il_6_1_log_resid	2.2e-06	0.000434014
GO:0050792	regulation of viral process	123	46	23.84	bm_il_6_1_log_resid	2.2e-06	0.000434014
GO:0070997	neuron death	242	77	46.91	bm_il_6_1_log_resid	2.2e-06	0.000434014
GO:0001562	response to protozoan	16	12	3.1	bm_il_6_1_log_resid	2.3e-06	0.000453043
GO:0032731	positive regulation of interleukin-1 bet...	37	20	7.17	bm_il_6_1_log_resid	2.7e-06	0.00052457
GO:2000106	regulation of leukocyte apoptotic proces...	52	25	10.08	bm_il_6_1_log_resid	2.7e-06	0.00052457
GO:0003158	endothelium development	78	33	15.12	bm_il_6_1_log_resid	2.7e-06	0.00052457
GO:0022612	gland morphogenesis	78	33	15.12	bm_il_6_1_log_resid	2.7e-06	0.00052457
GO:0097028	dendritic cell differentiation	26	16	5.04	bm_il_6_1_log_resid	2.7e-06	0.00052457
GO:2000514	regulation of CD4-positive, alpha-beta T...	40	21	7.75	bm_il_6_1_log_resid	2.8e-06	0.000541534
GO:0031532	actin cytoskeleton reorganization	85	35	16.48	bm_il_6_1_log_resid	2.9e-06	0.000558344
GO:0007160	cell-matrix adhesion	150	53	29.08	bm_il_6_1_log_resid	2.9e-06	0.000558344
GO:0010975	regulation of neuron projection developm...	280	86	54.28	bm_il_6_1_log_resid	3e-06	0.00057158
GO:0032620	interleukin-17 production	21	14	4.07	bm_il_6_1_log_resid	3e-06	0.00057158
GO:0032660	regulation of interleukin-17 production	21	14	4.07	bm_il_6_1_log_resid	3e-06	0.00057158
GO:0050852	T cell receptor signaling pathway	92	37	17.83	bm_il_6_1_log_resid	3e-06	0.00057158
GO:0033209	tumor necrosis factor-mediated signaling...	75	32	14.54	bm_il_6_1_log_resid	3.1e-06	0.00058888
GO:0007268	chemical synaptic transmission	305	92	59.13	bm_il_6_1_log_resid	3.2e-06	0.000602513
GO:0098916	anterograde trans-synaptic signaling	305	92	59.13	bm_il_6_1_log_resid	3.2e-06	0.000602513
GO:0001503	ossification	244	77	47.3	bm_il_6_1_log_resid	3.2e-06	0.000602513
GO:0050673	epithelial cell proliferation	232	74	44.97	bm_il_6_1_log_resid	3.2e-06	0.000602513
GO:1901653	cellular response to peptide	240	76	46.53	bm_il_6_1_log_resid	3.2e-06	0.000602513
GO:1903305	regulation of regulated secretory pathwa...	82	34	15.9	bm_il_6_1_log_resid	3.3e-06	0.000620429
GO:2000116	regulation of cysteine-type endopeptidas...	162	56	31.4	bm_il_6_1_log_resid	3.4e-06	0.000637358
GO:0051924	regulation of calcium ion transport	121	45	23.46	bm_il_6_1_log_resid	3.4e-06	0.000637358
GO:0071887	leukocyte apoptotic process	72	31	13.96	bm_il_6_1_log_resid	3.5e-06	0.000653235
GO:0044057	regulation of system process	245	77	47.49	bm_il_6_1_log_resid	3.8e-06	0.000704094
GO:0002448	mast cell mediated immunity	32	18	6.2	bm_il_6_1_log_resid	4e-06	0.000737948
GO:0043303	mast cell degranulation	32	18	6.2	bm_il_6_1_log_resid	4e-06	0.000737948
GO:0034405	response to fluid shear stress	24	15	4.65	bm_il_6_1_log_resid	4.3e-06	0.000786495
GO:0042554	superoxide anion generation	24	15	4.65	bm_il_6_1_log_resid	4.3e-06	0.000786495
GO:0045058	T cell selection	24	15	4.65	bm_il_6_1_log_resid	4.3e-06	0.000786495
GO:0045730	respiratory burst	24	15	4.65	bm_il_6_1_log_resid	4.3e-06	0.000786495
GO:2000351	regulation of endothelial cell apoptotic...	24	15	4.65	bm_il_6_1_log_resid	4.3e-06	0.000786495
GO:0048525	negative regulation of viral process	66	29	12.79	bm_il_6_1_log_resid	4.4e-06	0.000800212
GO:0032816	positive regulation of natural killer ce...	19	13	3.68	bm_il_6_1_log_resid	4.4e-06	0.000800212
GO:0060333	interferon-gamma-mediated signaling path...	19	13	3.68	bm_il_6_1_log_resid	4.4e-06	0.000800212
GO:0006821	chloride transport	50	24	9.69	bm_il_6_1_log_resid	4.4e-06	0.000800212
GO:0061351	neural precursor cell proliferation	83	34	16.09	bm_il_6_1_log_resid	4.6e-06	0.000831859
GO:0060191	regulation of lipase activity	47	23	9.11	bm_il_6_1_log_resid	4.6e-06	0.000831859
GO:0060337	type I interferon signaling pathway	47	23	9.11	bm_il_6_1_log_resid	4.6e-06	0.000831859
GO:0099024	plasma membrane invagination	47	23	9.11	bm_il_6_1_log_resid	4.6e-06	0.000831859
GO:0030888	regulation of B cell proliferation	38	20	7.37	bm_il_6_1_log_resid	4.7e-06	0.000847549
GO:0045453	bone resorption	41	21	7.95	bm_il_6_1_log_resid	4.8e-06	0.000863151
GO:0072001	renal system development	183	61	35.48	bm_il_6_1_log_resid	4.8e-06	0.000863151
GO:0051091	positive regulation of DNA-binding trans...	187	62	36.25	bm_il_6_1_log_resid	4.9e-06	0.000879897
GO:0031400	negative regulation of protein modificat...	392	112	75.99	bm_il_6_1_log_resid	5e-06	0.000895343
GO:0051048	negative regulation of secretion	80	33	15.51	bm_il_6_1_log_resid	5.3e-06	0.000942473
GO:0001655	urogenital system development	207	67	40.13	bm_il_6_1_log_resid	5.3e-06	0.000942473
GO:0015698	inorganic anion transport	94	37	18.22	bm_il_6_1_log_resid	5.4e-06	0.000958923
GO:0030162	regulation of proteolysis	483	133	93.63	bm_il_6_1_log_resid	5.5e-06	0.000975328
GO:0050806	positive regulation of synaptic transmis...	70	30	13.57	bm_il_6_1_log_resid	5.6e-06	0.000990318
GO:0043405	regulation of MAP kinase activity	123	45	23.84	bm_il_6_1_log_resid	5.6e-06	0.000990318
GO:0001822	kidney development	180	60	34.89	bm_il_6_1_log_resid	5.8e-06	0.00102145
GO:0031214	biomineral tissue development	91	36	17.64	bm_il_6_1_log_resid	6.3e-06	0.00110193
GO:0110148	biomineralization	91	36	17.64	bm_il_6_1_log_resid	6.3e-06	0.00110193
GO:0006898	receptor-mediated endocytosis	165	56	31.99	bm_il_6_1_log_resid	6.4e-06	0.00111485
GO:0032692	negative regulation of interleukin-1 pro...	17	12	3.3	bm_il_6_1_log_resid	6.4e-06	0.00111485
GO:0032753	positive regulation of interleukin-4 pro...	17	12	3.3	bm_il_6_1_log_resid	6.4e-06	0.00111485
GO:0120035	regulation of plasma membrane bounded ce...	424	119	82.19	bm_il_6_1_log_resid	6.5e-06	0.00113074
GO:0031344	regulation of cell projection organizati...	437	122	84.71	bm_il_6_1_log_resid	6.6e-06	0.00114502
GO:0002761	regulation of myeloid leukocyte differen...	74	31	14.35	bm_il_6_1_log_resid	6.9e-06	0.00119545
GO:0002720	positive regulation of cytokine producti...	45	22	8.72	bm_il_6_1_log_resid	7.6e-06	0.00129396
GO:0032945	negative regulation of mononuclear cell ...	45	22	8.72	bm_il_6_1_log_resid	7.6e-06	0.00129396
GO:0050672	negative regulation of lymphocyte prolif...	45	22	8.72	bm_il_6_1_log_resid	7.6e-06	0.00129396
GO:0043277	apoptotic cell clearance	36	19	6.98	bm_il_6_1_log_resid	7.7e-06	0.00130751
GO:0097305	response to alcohol	128	46	24.81	bm_il_6_1_log_resid	7.7e-06	0.00130751
GO:0045071	negative regulation of viral genome repl...	42	21	8.14	bm_il_6_1_log_resid	7.8e-06	0.00132274
GO:1901215	negative regulation of neuron death	132	47	25.59	bm_il_6_1_log_resid	8.2e-06	0.00138873
GO:0030879	mammary gland development	92	36	17.83	bm_il_6_1_log_resid	8.5e-06	0.00143385
GO:0034109	homotypic cell-cell adhesion	58	26	11.24	bm_il_6_1_log_resid	8.7e-06	0.00146181
GO:0002478	antigen processing and presentation of e...	25	15	4.85	bm_il_6_1_log_resid	8.8e-06	0.00146897
GO:0072538	T-helper 17 type immune response	25	15	4.85	bm_il_6_1_log_resid	8.8e-06	0.00146897
GO:1901186	positive regulation of ERBB signaling pa...	25	15	4.85	bm_il_6_1_log_resid	8.8e-06	0.00146897
GO:2000516	positive regulation of CD4-positive, alp...	25	15	4.85	bm_il_6_1_log_resid	8.8e-06	0.00146897
GO:0002313	mature B cell differentiation involved i...	15	11	2.91	bm_il_6_1_log_resid	8.9e-06	0.00147795
GO:0010878	cholesterol storage	15	11	2.91	bm_il_6_1_log_resid	8.9e-06	0.00147795
GO:0032691	negative regulation of interleukin-1 bet...	15	11	2.91	bm_il_6_1_log_resid	8.9e-06	0.00147795
GO:0036037	CD8-positive, alpha-beta T cell activati...	15	11	2.91	bm_il_6_1_log_resid	8.9e-06	0.00147795
GO:0043123	positive regulation of I-kappaB kinase/N...	159	54	30.82	bm_il_6_1_log_resid	9.1e-06	0.00150726
GO:1901214	regulation of neuron death	210	67	40.71	bm_il_6_1_log_resid	9.1e-06	0.00150726
GO:0016049	cell growth	325	95	63	bm_il_6_1_log_resid	9.4e-06	0.00155493
GO:1905954	positive regulation of lipid localizatio...	55	25	10.66	bm_il_6_1_log_resid	9.5e-06	0.00156945
GO:0002702	positive regulation of production of mol...	75	31	14.54	bm_il_6_1_log_resid	9.6e-06	0.00158189
GO:0019722	calcium-mediated signaling	96	37	18.61	bm_il_6_1_log_resid	9.6e-06	0.00158189
GO:0032494	response to peptidoglycan	7	7	1.36	bm_il_6_1_log_resid	1e-05	0.00163726
GO:0045444	fat cell differentiation	152	52	29.47	bm_il_6_1_log_resid	1e-05	0.00163726
GO:0072577	endothelial cell apoptotic process	28	16	5.43	bm_il_6_1_log_resid	1.1e-05	0.00178501
GO:0098662	inorganic cation transmembrane transport	364	104	70.56	bm_il_6_1_log_resid	1.1e-05	0.00178501
GO:0030900	forebrain development	207	66	40.13	bm_il_6_1_log_resid	1.1e-05	0.00178501
GO:0030198	extracellular matrix organization	137	48	26.56	bm_il_6_1_log_resid	1.1e-05	0.00178501
GO:0045229	external encapsulating structure organiz...	137	48	26.56	bm_il_6_1_log_resid	1.1e-05	0.00178501
GO:0010885	regulation of cholesterol storage	13	10	2.52	bm_il_6_1_log_resid	1.2e-05	0.00192774
GO:0032740	positive regulation of interleukin-17 pr...	13	10	2.52	bm_il_6_1_log_resid	1.2e-05	0.00192774
GO:0032732	positive regulation of interleukin-1 pro...	43	21	8.34	bm_il_6_1_log_resid	1.2e-05	0.00192774
GO:0045446	endothelial cell differentiation	69	29	13.38	bm_il_6_1_log_resid	1.3e-05	0.00206251
GO:0042326	negative regulation of phosphorylation	273	82	52.92	bm_il_6_1_log_resid	1.3e-05	0.00206251
GO:0002228	natural killer cell mediated immunity	37	19	7.17	bm_il_6_1_log_resid	1.3e-05	0.00206251
GO:0002437	inflammatory response to antigenic stimu...	37	19	7.17	bm_il_6_1_log_resid	1.3e-05	0.00206251
GO:0007260	tyrosine phosphorylation of STAT protein	37	19	7.17	bm_il_6_1_log_resid	1.3e-05	0.00206251
GO:0042267	natural killer cell mediated cytotoxicit...	37	19	7.17	bm_il_6_1_log_resid	1.3e-05	0.00206251
GO:0099177	regulation of trans-synaptic signaling	208	66	40.32	bm_il_6_1_log_resid	1.3e-05	0.00206251
GO:1903530	regulation of secretion by cell	298	88	57.77	bm_il_6_1_log_resid	1.3e-05	0.00206251
GO:0043434	response to peptide hormone	261	79	50.6	bm_il_6_1_log_resid	1.3e-05	0.00206251
GO:0051402	neuron apoptotic process	161	54	31.21	bm_il_6_1_log_resid	1.4e-05	0.00219666
GO:0043062	extracellular structure organization	138	48	26.75	bm_il_6_1_log_resid	1.4e-05	0.00219666
GO:0002433	immune response-regulating cell surface ...	23	14	4.46	bm_il_6_1_log_resid	1.4e-05	0.00219666
GO:0031294	lymphocyte costimulation	23	14	4.46	bm_il_6_1_log_resid	1.4e-05	0.00219666
GO:0038096	Fc-gamma receptor signaling pathway invo...	23	14	4.46	bm_il_6_1_log_resid	1.4e-05	0.00219666
GO:0001933	negative regulation of protein phosphory...	245	75	47.49	bm_il_6_1_log_resid	1.4e-05	0.00219666
GO:0001787	natural killer cell proliferation	9	8	1.74	bm_il_6_1_log_resid	1.5e-05	0.00232789
GO:0002291	T cell activation via T cell receptor co...	9	8	1.74	bm_il_6_1_log_resid	1.5e-05	0.00232789
GO:0006887	exocytosis	225	70	43.62	bm_il_6_1_log_resid	1.5e-05	0.00232789
GO:0048589	developmental growth	388	109	75.22	bm_il_6_1_log_resid	1.5e-05	0.00232789
GO:0050678	regulation of epithelial cell proliferat...	201	64	38.96	bm_il_6_1_log_resid	1.5e-05	0.00232789
GO:0010884	positive regulation of lipid storage	18	12	3.49	bm_il_6_1_log_resid	1.6e-05	0.00246219
GO:0048762	mesenchymal cell differentiation	135	47	26.17	bm_il_6_1_log_resid	1.6e-05	0.00246219
GO:0042542	response to hydrogen peroxide	98	37	19	bm_il_6_1_log_resid	1.7e-05	0.00260981
GO:0032715	negative regulation of interleukin-6 pro...	26	15	5.04	bm_il_6_1_log_resid	1.7e-05	0.00260981
GO:0015748	organophosphate ester transport	91	35	17.64	bm_il_6_1_log_resid	1.8e-05	0.00272735
GO:0051897	positive regulation of protein kinase B ...	70	29	13.57	bm_il_6_1_log_resid	1.8e-05	0.00272735
GO:0006865	amino acid transport	77	31	14.93	bm_il_6_1_log_resid	1.8e-05	0.00272735
GO:0002260	lymphocyte homeostasis	47	22	9.11	bm_il_6_1_log_resid	1.8e-05	0.00272735
GO:0072080	nephron tubule development	47	22	9.11	bm_il_6_1_log_resid	1.8e-05	0.00272735
GO:0048872	homeostasis of number of cells	202	64	39.16	bm_il_6_1_log_resid	1.8e-05	0.00272735
GO:0033003	regulation of mast cell activation	29	16	5.62	bm_il_6_1_log_resid	1.9e-05	0.00286531
GO:0036230	granulocyte activation	29	16	5.62	bm_il_6_1_log_resid	1.9e-05	0.00286531
GO:0050818	regulation of coagulation	29	16	5.62	bm_il_6_1_log_resid	1.9e-05	0.00286531
GO:0060284	regulation of cell development	301	88	58.35	bm_il_6_1_log_resid	2e-05	0.00299145
GO:0034329	cell junction assembly	235	72	45.56	bm_il_6_1_log_resid	2e-05	0.00299145
GO:0001910	regulation of leukocyte mediated cytotox...	41	20	7.95	bm_il_6_1_log_resid	2.1e-05	0.00310117
GO:0006801	superoxide metabolic process	41	20	7.95	bm_il_6_1_log_resid	2.1e-05	0.00310117
GO:0072009	nephron epithelium development	57	25	11.05	bm_il_6_1_log_resid	2.1e-05	0.00310117
GO:1902106	negative regulation of leukocyte differe...	57	25	11.05	bm_il_6_1_log_resid	2.1e-05	0.00310117
GO:0071407	cellular response to organic cyclic comp...	352	100	68.24	bm_il_6_1_log_resid	2.1e-05	0.00310117
GO:1903053	regulation of extracellular matrix organ...	32	17	6.2	bm_il_6_1_log_resid	2.1e-05	0.00310117
GO:0032615	interleukin-12 production	35	18	6.78	bm_il_6_1_log_resid	2.1e-05	0.00310117
GO:0032655	regulation of interleukin-12 production	35	18	6.78	bm_il_6_1_log_resid	2.1e-05	0.00310117
GO:0042509	regulation of tyrosine phosphorylation o...	35	18	6.78	bm_il_6_1_log_resid	2.1e-05	0.00310117
GO:0072678	T cell migration	35	18	6.78	bm_il_6_1_log_resid	2.1e-05	0.00310117
GO:0050804	modulation of chemical synaptic transmis...	207	65	40.13	bm_il_6_1_log_resid	2.2e-05	0.00323022
GO:0036336	dendritic cell migration	21	13	4.07	bm_il_6_1_log_resid	2.2e-05	0.00323022
GO:0090322	regulation of superoxide metabolic proce...	21	13	4.07	bm_il_6_1_log_resid	2.2e-05	0.00323022
GO:0043281	regulation of cysteine-type endopeptidas...	148	50	28.69	bm_il_6_1_log_resid	2.3e-05	0.00332744
GO:0090066	regulation of anatomical structure size	302	88	58.54	bm_il_6_1_log_resid	2.3e-05	0.00332744
GO:0002690	positive regulation of leukocyte chemota...	54	24	10.47	bm_il_6_1_log_resid	2.3e-05	0.00332744
GO:0014812	muscle cell migration	54	24	10.47	bm_il_6_1_log_resid	2.3e-05	0.00332744
GO:0032602	chemokine production	54	24	10.47	bm_il_6_1_log_resid	2.3e-05	0.00332744
GO:0032642	regulation of chemokine production	54	24	10.47	bm_il_6_1_log_resid	2.3e-05	0.00332744
GO:0034121	regulation of toll-like receptor signali...	54	24	10.47	bm_il_6_1_log_resid	2.3e-05	0.00332744
GO:0042102	positive regulation of T cell proliferat...	54	24	10.47	bm_il_6_1_log_resid	2.3e-05	0.00332744
GO:0070167	regulation of biomineral tissue developm...	54	24	10.47	bm_il_6_1_log_resid	2.3e-05	0.00332744
GO:0110149	regulation of biomineralization	54	24	10.47	bm_il_6_1_log_resid	2.3e-05	0.00332744
GO:0002833	positive regulation of response to bioti...	114	41	22.1	bm_il_6_1_log_resid	2.3e-05	0.00332744
GO:0002407	dendritic cell chemotaxis	16	11	3.1	bm_il_6_1_log_resid	2.4e-05	0.00346038
GO:1903531	negative regulation of secretion by cell	71	29	13.76	bm_il_6_1_log_resid	2.4e-05	0.00346038
GO:0001659	temperature homeostasis	118	42	22.87	bm_il_6_1_log_resid	2.5e-05	0.00358438
GO:1904892	regulation of receptor signaling pathway...	51	23	9.89	bm_il_6_1_log_resid	2.5e-05	0.00358438
GO:0033002	muscle cell proliferation	107	39	20.74	bm_il_6_1_log_resid	2.6e-05	0.00371527
GO:0061180	mammary gland epithelium development	48	22	9.31	bm_il_6_1_log_resid	2.8e-05	0.00396127
GO:0033006	regulation of mast cell activation invol...	24	14	4.65	bm_il_6_1_log_resid	2.8e-05	0.00396127
GO:0042088	T-helper 1 type immune response	24	14	4.65	bm_il_6_1_log_resid	2.8e-05	0.00396127
GO:0002040	sprouting angiogenesis	68	28	13.18	bm_il_6_1_log_resid	2.8e-05	0.00396127
GO:0016064	immunoglobulin mediated immune response	82	32	15.9	bm_il_6_1_log_resid	2.8e-05	0.00396127
GO:0019724	B cell mediated immunity	82	32	15.9	bm_il_6_1_log_resid	2.8e-05	0.00396127
GO:0010595	positive regulation of endothelial cell ...	75	30	14.54	bm_il_6_1_log_resid	2.9e-05	0.00408919
GO:1903707	negative regulation of hemopoiesis	58	25	11.24	bm_il_6_1_log_resid	2.9e-05	0.00408919
GO:0070527	platelet aggregation	45	21	8.72	bm_il_6_1_log_resid	3e-05	0.00420703
GO:0045165	cell fate commitment	104	38	20.16	bm_il_6_1_log_resid	3e-05	0.00420703
GO:0045596	negative regulation of cell differentiat...	368	103	71.34	bm_il_6_1_log_resid	3.1e-05	0.00433303
GO:0009612	response to mechanical stimulus	119	42	23.07	bm_il_6_1_log_resid	3.1e-05	0.00433303
GO:0045834	positive regulation of lipid metabolic p...	86	33	16.67	bm_il_6_1_log_resid	3.2e-05	0.00445336
GO:0006687	glycosphingolipid metabolic process	42	20	8.14	bm_il_6_1_log_resid	3.2e-05	0.00445336
GO:0044706	multi-multicellular organism process	108	39	20.94	bm_il_6_1_log_resid	3.3e-05	0.0045776
GO:0014910	regulation of smooth muscle cell migrati...	39	19	7.56	bm_il_6_1_log_resid	3.4e-05	0.00470103
GO:0052372	modulation by symbiont of entry into hos...	36	18	6.98	bm_il_6_1_log_resid	3.5e-05	0.00480299
GO:0032720	negative regulation of tumor necrosis fa...	33	17	6.4	bm_il_6_1_log_resid	3.5e-05	0.00480299
GO:0048010	vascular endothelial growth factor recep...	33	17	6.4	bm_il_6_1_log_resid	3.5e-05	0.00480299
GO:0097191	extrinsic apoptotic signaling pathway	158	52	30.63	bm_il_6_1_log_resid	3.5e-05	0.00480299
GO:0001773	myeloid dendritic cell activation	19	12	3.68	bm_il_6_1_log_resid	3.5e-05	0.00480299
GO:0030100	regulation of endocytosis	143	48	27.72	bm_il_6_1_log_resid	3.9e-05	0.00527836
GO:0060761	negative regulation of response to cytok...	49	22	9.5	bm_il_6_1_log_resid	4.1e-05	0.00552568
GO:0061326	renal tubule development	49	22	9.5	bm_il_6_1_log_resid	4.1e-05	0.00552568
GO:0040008	regulation of growth	427	116	82.78	bm_il_6_1_log_resid	4.2e-05	0.00563672
GO:0043524	negative regulation of neuron apoptotic ...	87	33	16.87	bm_il_6_1_log_resid	4.2e-05	0.00563672
GO:0021700	developmental maturation	159	52	30.82	bm_il_6_1_log_resid	4.3e-05	0.00574084
GO:0007565	female pregnancy	98	36	19	bm_il_6_1_log_resid	4.3e-05	0.00574084
GO:0006814	sodium ion transport	113	40	21.91	bm_il_6_1_log_resid	4.4e-05	0.00584388
GO:0071496	cellular response to external stimulus	240	72	46.53	bm_il_6_1_log_resid	4.4e-05	0.00584388
GO:0007188	adenylate cyclase-modulating G protein-c...	66	27	12.79	bm_il_6_1_log_resid	4.4e-05	0.00584388
GO:0045639	positive regulation of myeloid cell diff...	66	27	12.79	bm_il_6_1_log_resid	4.4e-05	0.00584388
GO:0031295	T cell costimulation	22	13	4.26	bm_il_6_1_log_resid	4.5e-05	0.00592141
GO:0032633	interleukin-4 production	22	13	4.26	bm_il_6_1_log_resid	4.5e-05	0.00592141
GO:0032673	regulation of interleukin-4 production	22	13	4.26	bm_il_6_1_log_resid	4.5e-05	0.00592141
GO:0035456	response to interferon-beta	22	13	4.26	bm_il_6_1_log_resid	4.5e-05	0.00592141
GO:0006809	nitric oxide biosynthetic process	46	21	8.92	bm_il_6_1_log_resid	4.5e-05	0.00592141
GO:0033619	membrane protein proteolysis	46	21	8.92	bm_il_6_1_log_resid	4.5e-05	0.00592141
GO:1903825	organic acid transmembrane transport	91	34	17.64	bm_il_6_1_log_resid	4.6e-05	0.00602205
GO:1905039	carboxylic acid transmembrane transport	91	34	17.64	bm_il_6_1_log_resid	4.6e-05	0.00602205
GO:0032755	positive regulation of interleukin-6 pro...	56	24	10.86	bm_il_6_1_log_resid	4.7e-05	0.00614041
GO:0045637	regulation of myeloid cell differentiati...	144	48	27.92	bm_il_6_1_log_resid	4.8e-05	0.00625191
GO:0071695	anatomical structure maturation	125	43	24.23	bm_il_6_1_log_resid	5.1e-05	0.00660236
GO:0048660	regulation of smooth muscle cell prolife...	77	30	14.93	bm_il_6_1_log_resid	5.2e-05	0.0066778
GO:0042531	positive regulation of tyrosine phosphor...	25	14	4.85	bm_il_6_1_log_resid	5.2e-05	0.0066778
GO:0045581	negative regulation of T cell differenti...	25	14	4.85	bm_il_6_1_log_resid	5.2e-05	0.0066778
GO:0046633	alpha-beta T cell proliferation	25	14	4.85	bm_il_6_1_log_resid	5.2e-05	0.0066778
GO:0048247	lymphocyte chemotaxis	25	14	4.85	bm_il_6_1_log_resid	5.2e-05	0.0066778
GO:0048638	regulation of developmental growth	188	59	36.44	bm_il_6_1_log_resid	5.2e-05	0.0066778
GO:0002315	marginal zone B cell differentiation	6	6	1.16	bm_il_6_1_log_resid	5.3e-05	0.00679259
GO:0010886	positive regulation of cholesterol stora...	6	6	1.16	bm_il_6_1_log_resid	5.3e-05	0.00679259
GO:0001573	ganglioside metabolic process	17	11	3.3	bm_il_6_1_log_resid	5.5e-05	0.00695837
GO:0032495	response to muramyl dipeptide	17	11	3.3	bm_il_6_1_log_resid	5.5e-05	0.00695837
GO:0043368	positive T cell selection	17	11	3.3	bm_il_6_1_log_resid	5.5e-05	0.00695837
GO:1903306	negative regulation of regulated secreto...	17	11	3.3	bm_il_6_1_log_resid	5.5e-05	0.00695837
GO:0061061	muscle structure development	360	100	69.79	bm_il_6_1_log_resid	5.5e-05	0.00695837
GO:0045428	regulation of nitric oxide biosynthetic ...	37	18	7.17	bm_il_6_1_log_resid	5.6e-05	0.00705699
GO:0001912	positive regulation of leukocyte mediate...	28	15	5.43	bm_il_6_1_log_resid	5.6e-05	0.00705699
GO:0061900	glial cell activation	28	15	5.43	bm_il_6_1_log_resid	5.6e-05	0.00705699
GO:0061028	establishment of endothelial barrier	34	17	6.59	bm_il_6_1_log_resid	5.7e-05	0.00716186
GO:1903556	negative regulation of tumor necrosis fa...	34	17	6.59	bm_il_6_1_log_resid	5.7e-05	0.00716186
GO:0070588	calcium ion transmembrane transport	141	47	27.33	bm_il_6_1_log_resid	5.7e-05	0.00716186
GO:0031343	positive regulation of cell killing	31	16	6.01	bm_il_6_1_log_resid	5.8e-05	0.00724485
GO:0046596	regulation of viral entry into host cell	31	16	6.01	bm_il_6_1_log_resid	5.8e-05	0.00724485
GO:1990868	response to chemokine	31	16	6.01	bm_il_6_1_log_resid	5.8e-05	0.00724485
GO:1990869	cellular response to chemokine	31	16	6.01	bm_il_6_1_log_resid	5.8e-05	0.00724485
GO:2000249	regulation of actin cytoskeleton reorgan...	31	16	6.01	bm_il_6_1_log_resid	5.8e-05	0.00724485
GO:0032418	lysosome localization	60	25	11.63	bm_il_6_1_log_resid	5.9e-05	0.00733399
GO:1990849	vacuolar localization	60	25	11.63	bm_il_6_1_log_resid	5.9e-05	0.00733399
GO:0010976	positive regulation of neuron projection...	103	37	19.97	bm_il_6_1_log_resid	5.9e-05	0.00733399
GO:0043301	negative regulation of leukocyte degranu...	10	8	1.94	bm_il_6_1_log_resid	6.1e-05	0.00755326
GO:0046598	positive regulation of viral entry into ...	10	8	1.94	bm_il_6_1_log_resid	6.1e-05	0.00755326
GO:0075294	positive regulation by symbiont of entry...	10	8	1.94	bm_il_6_1_log_resid	6.1e-05	0.00755326
GO:0046425	regulation of receptor signaling pathway...	47	21	9.11	bm_il_6_1_log_resid	6.7e-05	0.00821674
GO:2000177	regulation of neural precursor cell prol...	47	21	9.11	bm_il_6_1_log_resid	6.7e-05	0.00821674
GO:0043523	regulation of neuron apoptotic process	134	45	25.98	bm_il_6_1_log_resid	6.7e-05	0.00821674
GO:0032823	regulation of natural killer cell differ...	8	7	1.55	bm_il_6_1_log_resid	6.8e-05	0.00831548
GO:0043374	CD8-positive, alpha-beta T cell differen...	8	7	1.55	bm_il_6_1_log_resid	6.8e-05	0.00831548
GO:0051968	positive regulation of synaptic transmis...	8	7	1.55	bm_il_6_1_log_resid	6.8e-05	0.00831548
GO:0002700	regulation of production of molecular me...	100	36	19.39	bm_il_6_1_log_resid	7e-05	0.00851937
GO:0015914	phospholipid transport	64	26	12.41	bm_il_6_1_log_resid	7e-05	0.00851937
GO:0030278	regulation of ossification	71	28	13.76	bm_il_6_1_log_resid	7.1e-05	0.00861651
GO:0010810	regulation of cell-substrate adhesion	146	48	28.3	bm_il_6_1_log_resid	7.1e-05	0.00861651
GO:0001779	natural killer cell differentiation	20	12	3.88	bm_il_6_1_log_resid	7.3e-05	0.00878429
GO:0006688	glycosphingolipid biosynthetic process	20	12	3.88	bm_il_6_1_log_resid	7.3e-05	0.00878429
GO:0006953	acute-phase response	20	12	3.88	bm_il_6_1_log_resid	7.3e-05	0.00878429
GO:0051894	positive regulation of focal adhesion as...	20	12	3.88	bm_il_6_1_log_resid	7.3e-05	0.00878429
GO:0090382	phagosome maturation	20	12	3.88	bm_il_6_1_log_resid	7.3e-05	0.00878429
GO:1990573	potassium ion import across plasma membr...	20	12	3.88	bm_il_6_1_log_resid	7.3e-05	0.00878429
GO:0097190	apoptotic signaling pathway	441	118	85.49	bm_il_6_1_log_resid	7.3e-05	0.00878429
GO:0014909	smooth muscle cell migration	44	20	8.53	bm_il_6_1_log_resid	7.4e-05	0.00885469
GO:0048002	antigen processing and presentation of p...	44	20	8.53	bm_il_6_1_log_resid	7.4e-05	0.00885469
GO:0098661	inorganic anion transmembrane transport	44	20	8.53	bm_il_6_1_log_resid	7.4e-05	0.00885469
GO:0044703	multi-organism reproductive process	104	37	20.16	bm_il_6_1_log_resid	7.5e-05	0.00896597
GO:0010324	membrane invagination	54	23	10.47	bm_il_6_1_log_resid	7.6e-05	0.00906013
GO:0032722	positive regulation of chemokine product...	41	19	7.95	bm_il_6_1_log_resid	8e-05	0.00951042
GO:0045123	cellular extravasation	41	19	7.95	bm_il_6_1_log_resid	8e-05	0.00951042
GO:1902532	negative regulation of intracellular sig...	385	105	74.63	bm_il_6_1_log_resid	8.1e-05	0.00957595
GO:0002367	cytokine production involved in immune r...	61	25	11.83	bm_il_6_1_log_resid	8.1e-05	0.00957595
GO:0002718	regulation of cytokine production involv...	61	25	11.83	bm_il_6_1_log_resid	8.1e-05	0.00957595
GO:0001558	regulation of cell growth	282	81	54.67	bm_il_6_1_log_resid	8.2e-05	0.00966739
GO:0030282	bone mineralization	68	27	13.18	bm_il_6_1_log_resid	8.2e-05	0.00966739
GO:0045069	regulation of viral genome replication	68	27	13.18	bm_il_6_1_log_resid	8.2e-05	0.00966739
GO:0034765	regulation of ion transmembrane transpor...	199	61	38.58	bm_il_6_1_log_resid	8.4e-05	0.0098578
GO:0045862	positive regulation of proteolysis	278	80	53.89	bm_il_6_1_log_resid	8.4e-05	0.0098578
GO:0032703	negative regulation of interleukin-2 pro...	15	10	2.91	bm_il_6_1_log_resid	8.5e-05	0.00987558
GO:0032965	regulation of collagen biosynthetic proc...	15	10	2.91	bm_il_6_1_log_resid	8.5e-05	0.00987558
GO:0050995	negative regulation of lipid catabolic p...	15	10	2.91	bm_il_6_1_log_resid	8.5e-05	0.00987558
GO:0071498	cellular response to fluid shear stress	15	10	2.91	bm_il_6_1_log_resid	8.5e-05	0.00987558
GO:0002548	monocyte chemotaxis	23	13	4.46	bm_il_6_1_log_resid	8.5e-05	0.00987558
GO:0043304	regulation of mast cell degranulation	23	13	4.46	bm_il_6_1_log_resid	8.5e-05	0.00987558
GO:0045742	positive regulation of epidermal growth ...	23	13	4.46	bm_il_6_1_log_resid	8.5e-05	0.00987558
GO:0051966	regulation of synaptic transmission, glu...	23	13	4.46	bm_il_6_1_log_resid	8.5e-05	0.00987558
GO:0070098	chemokine-mediated signaling pathway	23	13	4.46	bm_il_6_1_log_resid	8.5e-05	0.00987558
GO:1904894	positive regulation of receptor signalin...	23	13	4.46	bm_il_6_1_log_resid	8.5e-05	0.00987558
GO:0043393	regulation of protein binding	147	48	28.5	bm_il_6_1_log_resid	8.6e-05	0.00995563
GO:0046620	regulation of organ growth	51	22	9.89	bm_il_6_1_log_resid	8.6e-05	0.00995563
GO:0098659	inorganic cation import across plasma me...	51	22	9.89	bm_il_6_1_log_resid	8.6e-05	0.00995563
GO:0099587	inorganic ion import across plasma membr...	51	22	9.89	bm_il_6_1_log_resid	8.6e-05	0.00995563
GO:0043903	regulation of biological process involve...	38	18	7.37	bm_il_6_1_log_resid	8.7e-05	0.0100623
GO:0048659	smooth muscle cell proliferation	79	30	15.31	bm_il_6_1_log_resid	9e-05	0.0103346
GO:0062207	regulation of pattern recognition recept...	79	30	15.31	bm_il_6_1_log_resid	9e-05	0.0103346
GO:0150115	cell-substrate junction organization	79	30	15.31	bm_il_6_1_log_resid	9e-05	0.0103346
GO:0002763	positive regulation of myeloid leukocyte...	35	17	6.78	bm_il_6_1_log_resid	9.2e-05	0.0104983
GO:0006509	membrane protein ectodomain proteolysis	35	17	6.78	bm_il_6_1_log_resid	9.2e-05	0.0104983
GO:0042119	neutrophil activation	26	14	5.04	bm_il_6_1_log_resid	9.3e-05	0.0105747
GO:1902622	regulation of neutrophil migration	26	14	5.04	bm_il_6_1_log_resid	9.3e-05	0.0105747
GO:0043491	protein kinase B signaling	124	42	24.04	bm_il_6_1_log_resid	9.3e-05	0.0105747
GO:0002062	chondrocyte differentiation	58	24	11.24	bm_il_6_1_log_resid	9.4e-05	0.01066
GO:0015804	neutral amino acid transport	32	16	6.2	bm_il_6_1_log_resid	9.5e-05	0.010726
GO:0019884	antigen processing and presentation of e...	29	15	5.62	bm_il_6_1_log_resid	9.5e-05	0.010726
GO:0045620	negative regulation of lymphocyte differ...	29	15	5.62	bm_il_6_1_log_resid	9.5e-05	0.010726
GO:0061041	regulation of wound healing	65	26	12.6	bm_il_6_1_log_resid	9.6e-05	0.0108198
GO:1904019	epithelial cell apoptotic process	65	26	12.6	bm_il_6_1_log_resid	9.6e-05	0.0108198
GO:0031341	regulation of cell killing	48	21	9.31	bm_il_6_1_log_resid	9.7e-05	0.0108941
GO:0060760	positive regulation of response to cytok...	48	21	9.31	bm_il_6_1_log_resid	9.7e-05	0.0108941
GO:0060993	kidney morphogenesis	48	21	9.31	bm_il_6_1_log_resid	9.7e-05	0.0108941
GO:1904035	regulation of epithelial cell apoptotic ...	48	21	9.31	bm_il_6_1_log_resid	9.7e-05	0.0108941
GO:0001501	skeletal system development	288	82	55.83	bm_il_6_1_log_resid	0.0001	0.0111431
GO:0072073	kidney epithelium development	76	29	14.73	bm_il_6_1_log_resid	0.00011	0.0121516
GO:0097306	cellular response to alcohol	55	23	10.66	bm_il_6_1_log_resid	0.00011	0.0121516
GO:0001960	negative regulation of cytokine-mediated...	45	20	8.72	bm_il_6_1_log_resid	0.00011	0.0121516
GO:0030500	regulation of bone mineralization	45	20	8.72	bm_il_6_1_log_resid	0.00011	0.0121516
GO:1903034	regulation of response to wounding	87	32	16.87	bm_il_6_1_log_resid	0.00011	0.0121516
GO:0008625	extrinsic apoptotic signaling pathway vi...	62	25	12.02	bm_il_6_1_log_resid	0.00011	0.0121516
GO:0106106	cold-induced thermogenesis	102	36	19.77	bm_il_6_1_log_resid	0.00011	0.0121516
GO:0120161	regulation of cold-induced thermogenesis	102	36	19.77	bm_il_6_1_log_resid	0.00011	0.0121516
GO:0007507	heart development	336	93	65.14	bm_il_6_1_log_resid	0.00011	0.0121516
GO:0010712	regulation of collagen metabolic process	18	11	3.49	bm_il_6_1_log_resid	0.00012	0.0131654
GO:0035455	response to interferon-alpha	18	11	3.49	bm_il_6_1_log_resid	0.00012	0.0131654
GO:0038093	Fc receptor signaling pathway	42	19	8.14	bm_il_6_1_log_resid	0.00012	0.0131654
GO:0006022	aminoglycan metabolic process	73	28	14.15	bm_il_6_1_log_resid	0.00013	0.0140341
GO:0007044	cell-substrate junction assembly	73	28	14.15	bm_il_6_1_log_resid	0.00013	0.0140341
GO:0000302	response to reactive oxygen species	149	48	28.88	bm_il_6_1_log_resid	0.00013	0.0140341
GO:0002825	regulation of T-helper 1 type immune res...	13	9	2.52	bm_il_6_1_log_resid	0.00013	0.0140341
GO:0010714	positive regulation of collagen metaboli...	13	9	2.52	bm_il_6_1_log_resid	0.00013	0.0140341
GO:2000316	regulation of T-helper 17 type immune re...	13	9	2.52	bm_il_6_1_log_resid	0.00013	0.0140341
GO:2000352	negative regulation of endothelial cell ...	13	9	2.52	bm_il_6_1_log_resid	0.00013	0.0140341
GO:2001185	regulation of CD8-positive, alpha-beta T...	13	9	2.52	bm_il_6_1_log_resid	0.00013	0.0140341
GO:0071901	negative regulation of protein serine/th...	84	31	16.28	bm_il_6_1_log_resid	0.00013	0.0140341
GO:0002312	B cell activation involved in immune res...	59	24	11.44	bm_il_6_1_log_resid	0.00013	0.0140341
GO:0045833	negative regulation of lipid metabolic p...	59	24	11.44	bm_il_6_1_log_resid	0.00013	0.0140341
GO:1900407	regulation of cellular response to oxida...	66	26	12.79	bm_il_6_1_log_resid	0.00013	0.0140341
GO:0080164	regulation of nitric oxide metabolic pro...	39	18	7.56	bm_il_6_1_log_resid	0.00013	0.0140341
GO:0051017	actin filament bundle assembly	122	41	23.65	bm_il_6_1_log_resid	0.00014	0.0149622
GO:0071375	cellular response to peptide hormone sti...	198	60	38.38	bm_il_6_1_log_resid	0.00014	0.0149622
GO:0009410	response to xenobiotic stimulus	227	67	44	bm_il_6_1_log_resid	0.00014	0.0149622
GO:0006835	dicarboxylic acid transport	49	21	9.5	bm_il_6_1_log_resid	0.00014	0.0149622
GO:1901890	positive regulation of cell junction ass...	49	21	9.5	bm_il_6_1_log_resid	0.00014	0.0149622
GO:0033028	myeloid cell apoptotic process	21	12	4.07	bm_il_6_1_log_resid	0.00014	0.0149622
GO:0003170	heart valve development	36	17	6.98	bm_il_6_1_log_resid	0.00014	0.0149622
GO:0002064	epithelial cell development	134	44	25.98	bm_il_6_1_log_resid	0.00014	0.0149622
GO:0045927	positive regulation of growth	158	50	30.63	bm_il_6_1_log_resid	0.00015	0.0159246
GO:0010517	regulation of phospholipase activity	33	16	6.4	bm_il_6_1_log_resid	0.00015	0.0159246
GO:0034113	heterotypic cell-cell adhesion	33	16	6.4	bm_il_6_1_log_resid	0.00015	0.0159246
GO:0006665	sphingolipid metabolic process	111	38	21.52	bm_il_6_1_log_resid	0.00015	0.0159246
GO:0035633	maintenance of blood-brain barrier	24	13	4.65	bm_il_6_1_log_resid	0.00015	0.0159246
GO:0048483	autonomic nervous system development	24	13	4.65	bm_il_6_1_log_resid	0.00015	0.0159246
GO:0048546	digestive tract morphogenesis	24	13	4.65	bm_il_6_1_log_resid	0.00015	0.0159246
GO:0050906	detection of stimulus involved in sensor...	30	15	5.82	bm_il_6_1_log_resid	0.00016	0.0168327
GO:0097242	amyloid-beta clearance	30	15	5.82	bm_il_6_1_log_resid	0.00016	0.0168327
GO:0030193	regulation of blood coagulation	27	14	5.23	bm_il_6_1_log_resid	0.00016	0.0168327
GO:0032743	positive regulation of interleukin-2 pro...	27	14	5.23	bm_il_6_1_log_resid	0.00016	0.0168327
GO:1900046	regulation of hemostasis	27	14	5.23	bm_il_6_1_log_resid	0.00016	0.0168327
GO:0048469	cell maturation	96	34	18.61	bm_il_6_1_log_resid	0.00016	0.0168327
GO:1902882	regulation of response to oxidative stre...	74	28	14.35	bm_il_6_1_log_resid	0.00016	0.0168327
GO:0061572	actin filament bundle organization	123	41	23.84	bm_il_6_1_log_resid	0.00017	0.0177246
GO:0001764	neuron migration	100	35	19.39	bm_il_6_1_log_resid	0.00017	0.0177246
GO:0098656	anion transmembrane transport	135	44	26.17	bm_il_6_1_log_resid	0.00017	0.0177246
GO:0001961	positive regulation of cytokine-mediated...	43	19	8.34	bm_il_6_1_log_resid	0.00018	0.0186608
GO:0006469	negative regulation of protein kinase ac...	159	50	30.82	bm_il_6_1_log_resid	0.00018	0.0186608
GO:1904062	regulation of cation transmembrane trans...	159	50	30.82	bm_il_6_1_log_resid	0.00018	0.0186608
GO:0008154	actin polymerization or depolymerization	155	49	30.05	bm_il_6_1_log_resid	0.00018	0.0186608
GO:0060485	mesenchyme development	155	49	30.05	bm_il_6_1_log_resid	0.00018	0.0186608
GO:0044089	positive regulation of cellular componen...	353	96	68.43	bm_il_6_1_log_resid	0.00018	0.0186608
GO:1990845	adaptive thermogenesis	108	37	20.94	bm_il_6_1_log_resid	0.00018	0.0186608
GO:0002467	germinal center formation	11	8	2.13	bm_il_6_1_log_resid	0.00019	0.0193836
GO:0046348	amino sugar catabolic process	11	8	2.13	bm_il_6_1_log_resid	0.00019	0.0193836
GO:0060070	canonical Wnt signaling pathway	200	60	38.77	bm_il_6_1_log_resid	0.00019	0.0193836
GO:0001569	branching involved in blood vessel morph...	16	10	3.1	bm_il_6_1_log_resid	0.00019	0.0193836
GO:0021801	cerebral cortex radial glia-guided migra...	16	10	3.1	bm_il_6_1_log_resid	0.00019	0.0193836
GO:0022030	telencephalon glial cell migration	16	10	3.1	bm_il_6_1_log_resid	0.00019	0.0193836
GO:0032689	negative regulation of interferon-gamma ...	16	10	3.1	bm_il_6_1_log_resid	0.00019	0.0193836
GO:0032928	regulation of superoxide anion generatio...	16	10	3.1	bm_il_6_1_log_resid	0.00019	0.0193836
GO:0060441	epithelial tube branching involved in lu...	16	10	3.1	bm_il_6_1_log_resid	0.00019	0.0193836
GO:0007411	axon guidance	112	38	21.71	bm_il_6_1_log_resid	0.00019	0.0193836
GO:0097485	neuron projection guidance	112	38	21.71	bm_il_6_1_log_resid	0.00019	0.0193836
GO:0045859	regulation of protein kinase activity	464	121	89.95	bm_il_6_1_log_resid	0.00019	0.0193836
GO:0060402	calcium ion transport into cytosol	71	27	13.76	bm_il_6_1_log_resid	0.00019	0.0193836
GO:0021675	nerve development	40	18	7.75	bm_il_6_1_log_resid	0.0002	0.0202746
GO:0043536	positive regulation of blood vessel endo...	40	18	7.75	bm_il_6_1_log_resid	0.0002	0.0202746
GO:0050854	regulation of antigen receptor-mediated ...	40	18	7.75	bm_il_6_1_log_resid	0.0002	0.0202746
GO:1903036	positive regulation of response to wound...	40	18	7.75	bm_il_6_1_log_resid	0.0002	0.0202746
GO:0051606	detection of stimulus	82	30	15.9	bm_il_6_1_log_resid	0.0002	0.0202746
GO:0060538	skeletal muscle organ development	97	34	18.8	bm_il_6_1_log_resid	0.0002	0.0202746
GO:0003007	heart morphogenesis	132	43	25.59	bm_il_6_1_log_resid	0.00021	0.0211543
GO:0010001	glial cell differentiation	132	43	25.59	bm_il_6_1_log_resid	0.00021	0.0211543
GO:0010952	positive regulation of peptidase activit...	132	43	25.59	bm_il_6_1_log_resid	0.00021	0.0211543
GO:0060401	cytosolic calcium ion transport	86	31	16.67	bm_il_6_1_log_resid	0.00021	0.0211543
GO:0002704	negative regulation of leukocyte mediate...	37	17	7.17	bm_il_6_1_log_resid	0.00022	0.0220403
GO:0042130	negative regulation of T cell proliferat...	37	17	7.17	bm_il_6_1_log_resid	0.00022	0.0220403
GO:0071677	positive regulation of mononuclear cell ...	37	17	7.17	bm_il_6_1_log_resid	0.00022	0.0220403
GO:0072088	nephron epithelium morphogenesis	37	17	7.17	bm_il_6_1_log_resid	0.00022	0.0220403
GO:0048639	positive regulation of developmental gro...	90	32	17.45	bm_il_6_1_log_resid	0.00023	0.0228632
GO:0050819	negative regulation of coagulation	19	11	3.68	bm_il_6_1_log_resid	0.00023	0.0228632
GO:1905314	semi-lunar valve development	19	11	3.68	bm_il_6_1_log_resid	0.00023	0.0228632
GO:0007420	brain development	457	119	88.59	bm_il_6_1_log_resid	0.00023	0.0228632
GO:0071805	potassium ion transmembrane transport	79	29	15.31	bm_il_6_1_log_resid	0.00023	0.0228632
GO:0015800	acidic amino acid transport	34	16	6.59	bm_il_6_1_log_resid	0.00023	0.0228632
GO:2000401	regulation of lymphocyte migration	34	16	6.59	bm_il_6_1_log_resid	0.00023	0.0228632
GO:0003002	regionalization	173	53	33.54	bm_il_6_1_log_resid	0.00024	0.0237834
GO:0017157	regulation of exocytosis	125	41	24.23	bm_il_6_1_log_resid	0.00025	0.0243967
GO:0043270	positive regulation of ion transport	125	41	24.23	bm_il_6_1_log_resid	0.00025	0.0243967
GO:0019935	cyclic-nucleotide-mediated signaling	31	15	6.01	bm_il_6_1_log_resid	0.00025	0.0243967
GO:0035272	exocrine system development	31	15	6.01	bm_il_6_1_log_resid	0.00025	0.0243967
GO:0038127	ERBB signaling pathway	98	34	19	bm_il_6_1_log_resid	0.00025	0.0243967
GO:0002440	production of molecular mediator of immu...	133	43	25.78	bm_il_6_1_log_resid	0.00025	0.0243967
GO:0010811	positive regulation of cell-substrate ad...	83	30	16.09	bm_il_6_1_log_resid	0.00025	0.0243967
GO:0090630	activation of GTPase activity	83	30	16.09	bm_il_6_1_log_resid	0.00025	0.0243967
GO:0002347	response to tumor cell	22	12	4.26	bm_il_6_1_log_resid	0.00025	0.0243967
GO:0006656	phosphatidylcholine biosynthetic process	22	12	4.26	bm_il_6_1_log_resid	0.00025	0.0243967
GO:0010742	macrophage derived foam cell differentia...	22	12	4.26	bm_il_6_1_log_resid	0.00025	0.0243967
GO:0043537	negative regulation of blood vessel endo...	22	12	4.26	bm_il_6_1_log_resid	0.00025	0.0243967
GO:0045622	regulation of T-helper cell differentiat...	22	12	4.26	bm_il_6_1_log_resid	0.00025	0.0243967
GO:0060397	growth hormone receptor signaling pathwa...	9	7	1.74	bm_il_6_1_log_resid	0.00025	0.0243967
GO:0070278	extracellular matrix constituent secreti...	9	7	1.74	bm_il_6_1_log_resid	0.00025	0.0243967
GO:0001885	endothelial cell development	44	19	8.53	bm_il_6_1_log_resid	0.00026	0.025048
GO:0002532	production of molecular mediator involve...	44	19	8.53	bm_il_6_1_log_resid	0.00026	0.025048
GO:0031663	lipopolysaccharide-mediated signaling pa...	44	19	8.53	bm_il_6_1_log_resid	0.00026	0.025048
GO:0050830	defense response to Gram-positive bacter...	44	19	8.53	bm_il_6_1_log_resid	0.00026	0.025048
GO:0033674	positive regulation of kinase activity	330	90	63.97	bm_il_6_1_log_resid	0.00026	0.025048
GO:0002269	leukocyte activation involved in inflamm...	28	14	5.43	bm_il_6_1_log_resid	0.00026	0.025048
GO:1902476	chloride transmembrane transport	28	14	5.43	bm_il_6_1_log_resid	0.00026	0.025048
GO:0001774	microglial cell activation	25	13	4.85	bm_il_6_1_log_resid	0.00026	0.025048
GO:0001913	T cell mediated cytotoxicity	25	13	4.85	bm_il_6_1_log_resid	0.00026	0.025048
GO:0002686	negative regulation of leukocyte migrati...	25	13	4.85	bm_il_6_1_log_resid	0.00026	0.025048
GO:0030890	positive regulation of B cell proliferat...	25	13	4.85	bm_il_6_1_log_resid	0.00026	0.025048
GO:0045124	regulation of bone resorption	25	13	4.85	bm_il_6_1_log_resid	0.00026	0.025048
GO:0089718	amino acid import across plasma membrane	25	13	4.85	bm_il_6_1_log_resid	0.00026	0.025048
GO:0150117	positive regulation of cell-substrate ju...	25	13	4.85	bm_il_6_1_log_resid	0.00026	0.025048
GO:0051896	regulation of protein kinase B signaling	106	36	20.55	bm_il_6_1_log_resid	0.00027	0.0258751
GO:0046209	nitric oxide metabolic process	51	21	9.89	bm_il_6_1_log_resid	0.00027	0.0258751
GO:0050871	positive regulation of B cell activation	51	21	9.89	bm_il_6_1_log_resid	0.00027	0.0258751
GO:1905114	cell surface receptor signaling pathway ...	335	91	64.94	bm_il_6_1_log_resid	0.00027	0.0258751
GO:0030216	keratinocyte differentiation	76	28	14.73	bm_il_6_1_log_resid	0.00028	0.0266341
GO:0035148	tube formation	114	38	22.1	bm_il_6_1_log_resid	0.00028	0.0266341
GO:0001656	metanephros development	41	18	7.95	bm_il_6_1_log_resid	0.00029	0.0274629
GO:0060411	cardiac septum morphogenesis	41	18	7.95	bm_il_6_1_log_resid	0.00029	0.0274629
GO:1902893	regulation of miRNA transcription	41	18	7.95	bm_il_6_1_log_resid	0.00029	0.0274629
GO:0002888	positive regulation of myeloid leukocyte...	14	9	2.71	bm_il_6_1_log_resid	0.0003	0.02816
GO:0030574	collagen catabolic process	14	9	2.71	bm_il_6_1_log_resid	0.0003	0.02816
GO:0034162	toll-like receptor 9 signaling pathway	14	9	2.71	bm_il_6_1_log_resid	0.0003	0.02816
GO:0043011	myeloid dendritic cell differentiation	14	9	2.71	bm_il_6_1_log_resid	0.0003	0.02816
GO:0036293	response to decreased oxygen levels	199	59	38.58	bm_il_6_1_log_resid	0.0003	0.02816
GO:0023061	signal release	220	64	42.65	bm_il_6_1_log_resid	0.0003	0.02816
GO:0002544	chronic inflammatory response	7	6	1.36	bm_il_6_1_log_resid	0.00031	0.0286781
GO:0002887	negative regulation of myeloid leukocyte...	7	6	1.36	bm_il_6_1_log_resid	0.00031	0.0286781
GO:0032817	regulation of natural killer cell prolif...	7	6	1.36	bm_il_6_1_log_resid	0.00031	0.0286781
GO:0032819	positive regulation of natural killer ce...	7	6	1.36	bm_il_6_1_log_resid	0.00031	0.0286781
GO:0032825	positive regulation of natural killer ce...	7	6	1.36	bm_il_6_1_log_resid	0.00031	0.0286781
GO:0042590	antigen processing and presentation of e...	7	6	1.36	bm_il_6_1_log_resid	0.00031	0.0286781
GO:0042976	activation of Janus kinase activity	7	6	1.36	bm_il_6_1_log_resid	0.00031	0.0286781
GO:0048861	leukemia inhibitory factor signaling pat...	7	6	1.36	bm_il_6_1_log_resid	0.00031	0.0286781
GO:0060600	dichotomous subdivision of an epithelial...	7	6	1.36	bm_il_6_1_log_resid	0.00031	0.0286781
GO:0070106	interleukin-27-mediated signaling pathwa...	7	6	1.36	bm_il_6_1_log_resid	0.00031	0.0286781
GO:0071499	cellular response to laminar fluid shear...	7	6	1.36	bm_il_6_1_log_resid	0.00031	0.0286781
GO:0072189	ureter development	7	6	1.36	bm_il_6_1_log_resid	0.00031	0.0286781
GO:0072677	eosinophil migration	7	6	1.36	bm_il_6_1_log_resid	0.00031	0.0286781
GO:2000318	positive regulation of T-helper 17 type ...	7	6	1.36	bm_il_6_1_log_resid	0.00031	0.0286781
GO:0010720	positive regulation of cell development	191	57	37.03	bm_il_6_1_log_resid	0.00031	0.0286781
GO:0010921	regulation of phosphatase activity	62	24	12.02	bm_il_6_1_log_resid	0.00032	0.0294543
GO:0003151	outflow tract morphogenesis	38	17	7.37	bm_il_6_1_log_resid	0.00032	0.0294543
GO:0061333	renal tubule morphogenesis	38	17	7.37	bm_il_6_1_log_resid	0.00032	0.0294543
GO:0072028	nephron morphogenesis	38	17	7.37	bm_il_6_1_log_resid	0.00032	0.0294543
GO:0033673	negative regulation of kinase activity	175	53	33.92	bm_il_6_1_log_resid	0.00033	0.0302659
GO:0031346	positive regulation of cell projection o...	242	69	46.91	bm_il_6_1_log_resid	0.00034	0.0310275
GO:0007173	epidermal growth factor receptor signali...	88	31	17.06	bm_il_6_1_log_resid	0.00034	0.0310275
GO:0009913	epidermal cell differentiation	111	37	21.52	bm_il_6_1_log_resid	0.00034	0.0310275
GO:0031099	regeneration	111	37	21.52	bm_il_6_1_log_resid	0.00034	0.0310275
GO:0071559	response to transforming growth factor b...	163	50	31.6	bm_il_6_1_log_resid	0.00035	0.031714
GO:0072593	reactive oxygen species metabolic proces...	155	48	30.05	bm_il_6_1_log_resid	0.00035	0.031714
GO:0043331	response to dsRNA	35	16	6.78	bm_il_6_1_log_resid	0.00035	0.031714
GO:0150076	neuroinflammatory response	35	16	6.78	bm_il_6_1_log_resid	0.00035	0.031714
GO:0043588	skin development	147	46	28.5	bm_il_6_1_log_resid	0.00036	0.0325051
GO:0006836	neurotransmitter transport	96	33	18.61	bm_il_6_1_log_resid	0.00037	0.0331277
GO:0003176	aortic valve development	17	10	3.3	bm_il_6_1_log_resid	0.00037	0.0331277
GO:0007398	ectoderm development	17	10	3.3	bm_il_6_1_log_resid	0.00037	0.0331277
GO:0030318	melanocyte differentiation	17	10	3.3	bm_il_6_1_log_resid	0.00037	0.0331277
GO:0033032	regulation of myeloid cell apoptotic pro...	17	10	3.3	bm_il_6_1_log_resid	0.00037	0.0331277
GO:0051043	regulation of membrane protein ectodomai...	17	10	3.3	bm_il_6_1_log_resid	0.00037	0.0331277
GO:0060142	regulation of syncytium formation by pla...	17	10	3.3	bm_il_6_1_log_resid	0.00037	0.0331277
GO:2000108	positive regulation of leukocyte apoptot...	17	10	3.3	bm_il_6_1_log_resid	0.00037	0.0331277
GO:0003333	amino acid transmembrane transport	52	21	10.08	bm_il_6_1_log_resid	0.00038	0.0337867
GO:2001057	reactive nitrogen species metabolic proc...	52	21	10.08	bm_il_6_1_log_resid	0.00038	0.0337867
GO:0009311	oligosaccharide metabolic process	32	15	6.2	bm_il_6_1_log_resid	0.00039	0.0343184
GO:0033628	regulation of cell adhesion mediated by ...	32	15	6.2	bm_il_6_1_log_resid	0.00039	0.0343184
GO:0050922	negative regulation of chemotaxis	32	15	6.2	bm_il_6_1_log_resid	0.00039	0.0343184
GO:0060420	regulation of heart growth	32	15	6.2	bm_il_6_1_log_resid	0.00039	0.0343184
GO:0090303	positive regulation of wound healing	32	15	6.2	bm_il_6_1_log_resid	0.00039	0.0343184
GO:1905330	regulation of morphogenesis of an epithe...	32	15	6.2	bm_il_6_1_log_resid	0.00039	0.0343184
GO:0007178	transmembrane receptor protein serine/th...	201	59	38.96	bm_il_6_1_log_resid	0.00039	0.0343184
GO:2001236	regulation of extrinsic apoptotic signal...	104	35	20.16	bm_il_6_1_log_resid	0.0004	0.0348629
GO:0032535	regulation of cellular component size	252	71	48.85	bm_il_6_1_log_resid	0.00041	0.035565
GO:0001954	positive regulation of cell-matrix adhes...	42	18	8.14	bm_il_6_1_log_resid	0.00041	0.035565
GO:0061614	miRNA transcription	42	18	8.14	bm_il_6_1_log_resid	0.00041	0.035565
GO:0097006	regulation of plasma lipoprotein particl...	42	18	8.14	bm_il_6_1_log_resid	0.00041	0.035565
GO:0009991	response to extracellular stimulus	317	86	61.45	bm_il_6_1_log_resid	0.00042	0.0362605
GO:0021799	cerebral cortex radially oriented cell m...	20	11	3.88	bm_il_6_1_log_resid	0.00042	0.0362605
GO:0046427	positive regulation of receptor signalin...	20	11	3.88	bm_il_6_1_log_resid	0.00042	0.0362605
GO:0070741	response to interleukin-6	20	11	3.88	bm_il_6_1_log_resid	0.00042	0.0362605
GO:0045216	cell-cell junction organization	124	40	24.04	bm_il_6_1_log_resid	0.00043	0.0369991
GO:0032956	regulation of actin cytoskeleton organiz...	261	73	50.6	bm_il_6_1_log_resid	0.00043	0.0369991
GO:0045429	positive regulation of nitric oxide bios...	26	13	5.04	bm_il_6_1_log_resid	0.00043	0.0369991
GO:2000179	positive regulation of neural precursor ...	26	13	5.04	bm_il_6_1_log_resid	0.00043	0.0369991
GO:0002369	T cell cytokine production	23	12	4.46	bm_il_6_1_log_resid	0.00044	0.0375566
GO:0002504	antigen processing and presentation of p...	23	12	4.46	bm_il_6_1_log_resid	0.00044	0.0375566
GO:0002724	regulation of T cell cytokine production	23	12	4.46	bm_il_6_1_log_resid	0.00044	0.0375566
GO:0045920	negative regulation of exocytosis	23	12	4.46	bm_il_6_1_log_resid	0.00044	0.0375566
GO:0071827	plasma lipoprotein particle organization	23	12	4.46	bm_il_6_1_log_resid	0.00044	0.0375566
GO:0090077	foam cell differentiation	23	12	4.46	bm_il_6_1_log_resid	0.00044	0.0375566
GO:0060840	artery development	56	22	10.86	bm_il_6_1_log_resid	0.00044	0.0375566
GO:1903201	regulation of oxidative stress-induced c...	56	22	10.86	bm_il_6_1_log_resid	0.00044	0.0375566
GO:0007266	Rho protein signal transduction	93	32	18.03	bm_il_6_1_log_resid	0.00044	0.0375566
GO:0045089	positive regulation of innate immune res...	93	32	18.03	bm_il_6_1_log_resid	0.00044	0.0375566
GO:0035335	peptidyl-tyrosine dephosphorylation	78	28	15.12	bm_il_6_1_log_resid	0.00045	0.0381811
GO:0032967	positive regulation of collagen biosynth...	12	8	2.33	bm_il_6_1_log_resid	0.00046	0.0389007
GO:0060099	regulation of phagocytosis, engulfment	12	8	2.33	bm_il_6_1_log_resid	0.00046	0.0389007
GO:1905153	regulation of membrane invagination	12	8	2.33	bm_il_6_1_log_resid	0.00046	0.0389007
GO:0098742	cell-cell adhesion via plasma-membrane a...	101	34	19.58	bm_il_6_1_log_resid	0.00047	0.0395895
GO:2001056	positive regulation of cysteine-type end...	101	34	19.58	bm_il_6_1_log_resid	0.00047	0.0395895
GO:0048511	rhythmic process	190	56	36.83	bm_il_6_1_log_resid	0.00049	0.0410044
GO:0051098	regulation of binding	275	76	53.31	bm_il_6_1_log_resid	0.00049	0.0410044
GO:0060322	head development	488	124	94.6	bm_il_6_1_log_resid	0.0005	0.0416235
GO:0036473	cell death in response to oxidative stre...	71	26	13.76	bm_il_6_1_log_resid	0.0005	0.0416235
GO:0034103	regulation of tissue remodeling	46	19	8.92	bm_il_6_1_log_resid	0.00051	0.0422363
GO:1901136	carbohydrate derivative catabolic proces...	117	38	22.68	bm_il_6_1_log_resid	0.00051	0.0422363
GO:2001233	regulation of apoptotic signaling pathwa...	271	75	52.53	bm_il_6_1_log_resid	0.00051	0.0422363
GO:0032870	cellular response to hormone stimulus	385	101	74.63	bm_il_6_1_log_resid	0.00051	0.0422363
GO:0015908	fatty acid transport	53	21	10.27	bm_il_6_1_log_resid	0.00051	0.0422363
GO:0010950	positive regulation of endopeptidase act...	121	39	23.46	bm_il_6_1_log_resid	0.00051	0.0422363
GO:0032890	regulation of organic acid transport	36	16	6.98	bm_il_6_1_log_resid	0.00052	0.042898
GO:0050994	regulation of lipid catabolic process	36	16	6.98	bm_il_6_1_log_resid	0.00052	0.042898
GO:0061098	positive regulation of protein tyrosine ...	36	16	6.98	bm_il_6_1_log_resid	0.00052	0.042898
GO:0006813	potassium ion transport	90	31	17.45	bm_il_6_1_log_resid	0.00053	0.0436667
GO:0034219	carbohydrate transmembrane transport	75	27	14.54	bm_il_6_1_log_resid	0.00054	0.0443195
GO:0016042	lipid catabolic process	208	60	40.32	bm_il_6_1_log_resid	0.00058	0.046822
GO:0035249	synaptic transmission, glutamatergic	33	15	6.4	bm_il_6_1_log_resid	0.00058	0.046822
GO:0043030	regulation of macrophage activation	33	15	6.4	bm_il_6_1_log_resid	0.00058	0.046822
GO:1902041	regulation of extrinsic apoptotic signal...	33	15	6.4	bm_il_6_1_log_resid	0.00058	0.046822
GO:2000377	regulation of reactive oxygen species me...	106	35	20.55	bm_il_6_1_log_resid	0.00059	0.0474796
GO:0014031	mesenchymal cell development	50	20	9.69	bm_il_6_1_log_resid	0.0006	0.0479828
GO:0030203	glycosaminoglycan metabolic process	68	25	13.18	bm_il_6_1_log_resid	0.0006	0.0479828
GO:0060560	developmental growth involved in morphog...	142	44	27.53	bm_il_6_1_log_resid	0.0006	0.0479828
GO:0061448	connective tissue development	142	44	27.53	bm_il_6_1_log_resid	0.0006	0.0479828
GO:0045861	negative regulation of proteolysis	179	53	34.7	bm_il_6_1_log_resid	0.00061	0.0484496
GO:0001916	positive regulation of T cell mediated c...	15	9	2.91	bm_il_6_1_log_resid	0.00061	0.0484496
GO:0014912	negative regulation of smooth muscle cel...	15	9	2.91	bm_il_6_1_log_resid	0.00061	0.0484496
GO:0090183	regulation of kidney development	15	9	2.91	bm_il_6_1_log_resid	0.00061	0.0484496
GO:2000047	regulation of cell-cell adhesion mediate...	15	9	2.91	bm_il_6_1_log_resid	0.00061	0.0484496
GO:0051092	positive regulation of NF-kappaB transcr...	118	38	22.87	bm_il_6_1_log_resid	0.00061	0.0484496
GO:0031668	cellular response to extracellular stimu...	196	57	38	bm_il_6_1_log_resid	0.00063	0.0498525
GO:0019233	sensory perception of pain	30	14	5.82	bm_il_6_1_log_resid	0.00064	0.0505501
GO:1901184	regulation of ERBB signaling pathway	61	23	11.83	bm_il_6_1_log_resid	0.00065	0.0512451
GO:0001837	epithelial to mesenchymal transition	91	31	17.64	bm_il_6_1_log_resid	0.00066	0.0519057
GO:0001666	response to hypoxia	188	55	36.44	bm_il_6_1_log_resid	0.00067	0.0525308
GO:0071560	cellular response to transforming growth...	159	48	30.82	bm_il_6_1_log_resid	0.00067	0.0525308
GO:0008643	carbohydrate transport	95	32	18.42	bm_il_6_1_log_resid	0.00068	0.0531197
GO:0110053	regulation of actin filament organizatio...	205	59	39.74	bm_il_6_1_log_resid	0.00068	0.0531197
GO:0021545	cranial nerve development	27	13	5.23	bm_il_6_1_log_resid	0.00069	0.053639
GO:0060443	mammary gland morphogenesis	27	13	5.23	bm_il_6_1_log_resid	0.00069	0.053639
GO:1904407	positive regulation of nitric oxide meta...	27	13	5.23	bm_il_6_1_log_resid	0.00069	0.053639
GO:0014074	response to purine-containing compound	76	27	14.73	bm_il_6_1_log_resid	0.00069	0.053639
GO:0002726	positive regulation of T cell cytokine p...	18	10	3.49	bm_il_6_1_log_resid	0.0007	0.0539253
GO:0030195	negative regulation of blood coagulation	18	10	3.49	bm_il_6_1_log_resid	0.0007	0.0539253
GO:0044331	cell-cell adhesion mediated by cadherin	18	10	3.49	bm_il_6_1_log_resid	0.0007	0.0539253
GO:0070633	transepithelial transport	18	10	3.49	bm_il_6_1_log_resid	0.0007	0.0539253
GO:1900047	negative regulation of hemostasis	18	10	3.49	bm_il_6_1_log_resid	0.0007	0.0539253
GO:0021537	telencephalon development	147	45	28.5	bm_il_6_1_log_resid	0.0007	0.0539253
GO:0031334	positive regulation of protein-containin...	147	45	28.5	bm_il_6_1_log_resid	0.0007	0.0539253
GO:0045061	thymic T cell selection	10	7	1.94	bm_il_6_1_log_resid	0.0007	0.0539253
GO:0045217	cell-cell junction maintenance	10	7	1.94	bm_il_6_1_log_resid	0.0007	0.0539253
GO:0051004	regulation of lipoprotein lipase activit...	10	7	1.94	bm_il_6_1_log_resid	0.0007	0.0539253
GO:0060100	positive regulation of phagocytosis, eng...	10	7	1.94	bm_il_6_1_log_resid	0.0007	0.0539253
GO:0060263	regulation of respiratory burst	10	7	1.94	bm_il_6_1_log_resid	0.0007	0.0539253
GO:0150172	regulation of phosphatidylcholine metabo...	10	7	1.94	bm_il_6_1_log_resid	0.0007	0.0539253
GO:1905155	positive regulation of membrane invagina...	10	7	1.94	bm_il_6_1_log_resid	0.0007	0.0539253
GO:0070482	response to oxygen levels	218	62	42.26	bm_il_6_1_log_resid	0.00071	0.0545643
GO:0048041	focal adhesion assembly	65	24	12.6	bm_il_6_1_log_resid	0.00071	0.0545643
GO:0048593	camera-type eye morphogenesis	65	24	12.6	bm_il_6_1_log_resid	0.00071	0.0545643
GO:1903670	regulation of sprouting angiogenesis	24	12	4.65	bm_il_6_1_log_resid	0.00072	0.0552003
GO:0032964	collagen biosynthetic process	21	11	4.07	bm_il_6_1_log_resid	0.00073	0.0557333
GO:1905332	positive regulation of morphogenesis of ...	21	11	4.07	bm_il_6_1_log_resid	0.00073	0.0557333
GO:0030041	actin filament polymerization	131	41	25.39	bm_il_6_1_log_resid	0.00073	0.0557333
GO:0043433	negative regulation of DNA-binding trans...	115	37	22.29	bm_il_6_1_log_resid	0.00073	0.0557333
GO:0032970	regulation of actin filament-based proce...	283	77	54.86	bm_il_6_1_log_resid	0.00075	0.0569884
GO:0021885	forebrain cell migration	37	16	7.17	bm_il_6_1_log_resid	0.00076	0.0576115
GO:0031638	zymogen activation	37	16	7.17	bm_il_6_1_log_resid	0.00076	0.0576115
GO:0015918	sterol transport	58	22	11.24	bm_il_6_1_log_resid	0.00077	0.0581286
GO:0090288	negative regulation of cellular response...	51	20	9.89	bm_il_6_1_log_resid	0.00081	0.0606832
GO:0014068	positive regulation of phosphatidylinosi...	44	18	8.53	bm_il_6_1_log_resid	0.00081	0.0606832
GO:0032835	glomerulus development	34	15	6.59	bm_il_6_1_log_resid	0.00086	0.0637945
GO:0070228	regulation of lymphocyte apoptotic proce...	34	15	6.59	bm_il_6_1_log_resid	0.00086	0.0637945
GO:0001505	regulation of neurotransmitter levels	104	34	20.16	bm_il_6_1_log_resid	0.00086	0.0637945
GO:0043406	positive regulation of MAP kinase activi...	77	27	14.93	bm_il_6_1_log_resid	0.00087	0.0643127
GO:0050679	positive regulation of epithelial cell p...	108	35	20.94	bm_il_6_1_log_resid	0.00087	0.0643127
GO:0048598	embryonic morphogenesis	346	91	67.07	bm_il_6_1_log_resid	0.00087	0.0643127
GO:0034764	positive regulation of transmembrane tra...	112	36	21.71	bm_il_6_1_log_resid	0.00087	0.0643127
GO:0031644	regulation of nervous system process	55	21	10.66	bm_il_6_1_log_resid	0.00091	0.0668451
GO:0035023	regulation of Rho protein signal transdu...	55	21	10.66	bm_il_6_1_log_resid	0.00091	0.0668451
GO:0007265	Ras protein signal transduction	259	71	50.21	bm_il_6_1_log_resid	0.00094	0.0688119
GO:0010633	negative regulation of epithelial cell m...	48	19	9.31	bm_il_6_1_log_resid	0.00095	0.0693852
GO:0002534	cytokine production involved in inflamma...	31	14	6.01	bm_il_6_1_log_resid	0.00096	0.0699958
GO:0046850	regulation of bone remodeling	31	14	6.01	bm_il_6_1_log_resid	0.00096	0.0699958
GO:1900015	regulation of cytokine production involv...	31	14	6.01	bm_il_6_1_log_resid	0.00096	0.0699958
GO:0055123	digestive system development	70	25	13.57	bm_il_6_1_log_resid	0.00098	0.0712917
GO:2000241	regulation of reproductive process	70	25	13.57	bm_il_6_1_log_resid	0.00098	0.0712917
GO:0035265	organ growth	93	31	18.03	bm_il_6_1_log_resid	0.00099	0.0714105
GO:0003338	metanephros morphogenesis	13	8	2.52	bm_il_6_1_log_resid	0.00099	0.0714105
GO:0045591	positive regulation of regulatory T cell...	13	8	2.52	bm_il_6_1_log_resid	0.00099	0.0714105
GO:0045624	positive regulation of T-helper cell dif...	13	8	2.52	bm_il_6_1_log_resid	0.00099	0.0714105
GO:0051767	nitric-oxide synthase biosynthetic proce...	13	8	2.52	bm_il_6_1_log_resid	0.00099	0.0714105
GO:0051769	regulation of nitric-oxide synthase bios...	13	8	2.52	bm_il_6_1_log_resid	0.00099	0.0714105
GO:0061311	cell surface receptor signaling pathway ...	13	8	2.52	bm_il_6_1_log_resid	0.00099	0.0714105
GO:0072567	chemokine (C-X-C motif) ligand 2 product...	13	8	2.52	bm_il_6_1_log_resid	0.00099	0.0714105
GO:1904752	regulation of vascular associated smooth...	13	8	2.52	bm_il_6_1_log_resid	0.00099	0.0714105
GO:2000341	regulation of chemokine (C-X-C motif) li...	13	8	2.52	bm_il_6_1_log_resid	0.00099	0.0714105
GO:0002468	dendritic cell antigen processing and pr...	8	6	1.55	bm_il_6_1_log_resid	0.00103	0.0731826
GO:0002827	positive regulation of T-helper 1 type i...	8	6	1.55	bm_il_6_1_log_resid	0.00103	0.0731826
GO:0032695	negative regulation of interleukin-12 pr...	8	6	1.55	bm_il_6_1_log_resid	0.00103	0.0731826
GO:0035590	purinergic nucleotide receptor signaling...	8	6	1.55	bm_il_6_1_log_resid	0.00103	0.0731826
GO:0045741	positive regulation of epidermal growth ...	8	6	1.55	bm_il_6_1_log_resid	0.00103	0.0731826
GO:0045779	negative regulation of bone resorption	8	6	1.55	bm_il_6_1_log_resid	0.00103	0.0731826
GO:0051132	NK T cell activation	8	6	1.55	bm_il_6_1_log_resid	0.00103	0.0731826
GO:0072077	renal vesicle morphogenesis	8	6	1.55	bm_il_6_1_log_resid	0.00103	0.0731826
GO:0072087	renal vesicle development	8	6	1.55	bm_il_6_1_log_resid	0.00103	0.0731826
GO:0086103	G protein-coupled receptor signaling pat...	8	6	1.55	bm_il_6_1_log_resid	0.00103	0.0731826
GO:0099509	regulation of presynaptic cytosolic calc...	8	6	1.55	bm_il_6_1_log_resid	0.00103	0.0731826
GO:1902563	regulation of neutrophil activation	8	6	1.55	bm_il_6_1_log_resid	0.00103	0.0731826
GO:0033157	regulation of intracellular protein tran...	187	54	36.25	bm_il_6_1_log_resid	0.00104	0.0737294
GO:0008610	lipid biosynthetic process	483	121	93.63	bm_il_6_1_log_resid	0.00104	0.0737294
GO:0003015	heart process	121	38	23.46	bm_il_6_1_log_resid	0.00104	0.0737294
GO:0042692	muscle cell differentiation	204	58	39.55	bm_il_6_1_log_resid	0.00105	0.0743149
GO:0090287	regulation of cellular response to growt...	162	48	31.4	bm_il_6_1_log_resid	0.00105	0.0743149
GO:0010923	negative regulation of phosphatase activ...	28	13	5.43	bm_il_6_1_log_resid	0.00106	0.0748985
GO:0043330	response to exogenous dsRNA	28	13	5.43	bm_il_6_1_log_resid	0.00106	0.0748985
GO:1903510	mucopolysaccharide metabolic process	52	20	10.08	bm_il_6_1_log_resid	0.00108	0.0761017
GO:0072348	sulfur compound transport	38	16	7.37	bm_il_6_1_log_resid	0.00108	0.0761017
GO:0006641	triglyceride metabolic process	63	23	12.21	bm_il_6_1_log_resid	0.00109	0.0765115
GO:0033138	positive regulation of peptidyl-serine p...	63	23	12.21	bm_il_6_1_log_resid	0.00109	0.0765115
GO:0030301	cholesterol transport	45	18	8.72	bm_il_6_1_log_resid	0.00111	0.0776176
GO:0030501	positive regulation of bone mineralizati...	25	12	4.85	bm_il_6_1_log_resid	0.00114	0.0794117
GO:0046466	membrane lipid catabolic process	25	12	4.85	bm_il_6_1_log_resid	0.00114	0.0794117
GO:0046636	negative regulation of alpha-beta T cell...	25	12	4.85	bm_il_6_1_log_resid	0.00114	0.0794117
GO:0071825	protein-lipid complex subunit organizati...	25	12	4.85	bm_il_6_1_log_resid	0.00114	0.0794117
GO:1905953	negative regulation of lipid localizatio...	25	12	4.85	bm_il_6_1_log_resid	0.00114	0.0794117
GO:0007193	adenylate cyclase-inhibiting G protein-c...	16	9	3.1	bm_il_6_1_log_resid	0.00116	0.0802808
GO:0046514	ceramide catabolic process	16	9	3.1	bm_il_6_1_log_resid	0.00116	0.0802808
GO:0070168	negative regulation of biomineral tissue...	16	9	3.1	bm_il_6_1_log_resid	0.00116	0.0802808
GO:0072539	T-helper 17 cell differentiation	16	9	3.1	bm_il_6_1_log_resid	0.00116	0.0802808
GO:0110150	negative regulation of biomineralization	16	9	3.1	bm_il_6_1_log_resid	0.00116	0.0802808
GO:0003206	cardiac chamber morphogenesis	67	24	12.99	bm_il_6_1_log_resid	0.00117	0.0807982
GO:0070301	cellular response to hydrogen peroxide	67	24	12.99	bm_il_6_1_log_resid	0.00117	0.0807982
GO:0016525	negative regulation of angiogenesis	56	21	10.86	bm_il_6_1_log_resid	0.00119	0.0818262
GO:0035282	segmentation	56	21	10.86	bm_il_6_1_log_resid	0.00119	0.0818262
GO:1901343	negative regulation of vasculature devel...	56	21	10.86	bm_il_6_1_log_resid	0.00119	0.0818262
GO:2000181	negative regulation of blood vessel morp...	56	21	10.86	bm_il_6_1_log_resid	0.00119	0.0818262
GO:0046578	regulation of Ras protein signal transdu...	134	41	25.98	bm_il_6_1_log_resid	0.0012	0.0823811
GO:0046622	positive regulation of organ growth	22	11	4.26	bm_il_6_1_log_resid	0.0012	0.0823811
GO:0046640	regulation of alpha-beta T cell prolifer...	22	11	4.26	bm_il_6_1_log_resid	0.0012	0.0823811
GO:0003197	endocardial cushion development	19	10	3.68	bm_il_6_1_log_resid	0.00121	0.0825366
GO:0060043	regulation of cardiac muscle cell prolif...	19	10	3.68	bm_il_6_1_log_resid	0.00121	0.0825366
GO:0071354	cellular response to interleukin-6	19	10	3.68	bm_il_6_1_log_resid	0.00121	0.0825366
GO:0072210	metanephric nephron development	19	10	3.68	bm_il_6_1_log_resid	0.00121	0.0825366
GO:1903055	positive regulation of extracellular mat...	19	10	3.68	bm_il_6_1_log_resid	0.00121	0.0825366
GO:0002042	cell migration involved in sprouting ang...	35	15	6.78	bm_il_6_1_log_resid	0.00123	0.0836335
GO:0022029	telencephalon cell migration	35	15	6.78	bm_il_6_1_log_resid	0.00123	0.0836335
GO:0051057	positive regulation of small GTPase medi...	35	15	6.78	bm_il_6_1_log_resid	0.00123	0.0836335
GO:0072078	nephron tubule morphogenesis	35	15	6.78	bm_il_6_1_log_resid	0.00123	0.0836335
GO:1990138	neuron projection extension	106	34	20.55	bm_il_6_1_log_resid	0.00125	0.0846786
GO:1901888	regulation of cell junction assembly	110	35	21.32	bm_il_6_1_log_resid	0.00125	0.0846786
GO:0032608	interferon-beta production	49	19	9.5	bm_il_6_1_log_resid	0.00127	0.0857612
GO:0032648	regulation of interferon-beta production	49	19	9.5	bm_il_6_1_log_resid	0.00127	0.0857612
GO:0070227	lymphocyte apoptotic process	49	19	9.5	bm_il_6_1_log_resid	0.00127	0.0857612
GO:0016358	dendrite development	155	46	30.05	bm_il_6_1_log_resid	0.00128	0.0863909
GO:0048708	astrocyte differentiation	42	17	8.14	bm_il_6_1_log_resid	0.00129	0.0868826
GO:0060291	long-term synaptic potentiation	42	17	8.14	bm_il_6_1_log_resid	0.00129	0.0868826
GO:0009791	post-embryonic development	60	22	11.63	bm_il_6_1_log_resid	0.0013	0.0874641
GO:2000117	negative regulation of cysteine-type end...	60	22	11.63	bm_il_6_1_log_resid	0.0013	0.0874641
GO:0048592	eye morphogenesis	79	27	15.31	bm_il_6_1_log_resid	0.00135	0.0899302
GO:0061458	reproductive system development	258	70	50.01	bm_il_6_1_log_resid	0.00138	0.0909351
GO:0045598	regulation of fat cell differentiation	83	28	16.09	bm_il_6_1_log_resid	0.00139	0.0915469
GO:0031623	receptor internalization	64	23	12.41	bm_il_6_1_log_resid	0.0014	0.091969
GO:0048565	digestive tract development	64	23	12.41	bm_il_6_1_log_resid	0.0014	0.091969
GO:0097553	calcium ion transmembrane import into cy...	64	23	12.41	bm_il_6_1_log_resid	0.0014	0.091969
GO:1902895	positive regulation of miRNA transcripti...	32	14	6.2	bm_il_6_1_log_resid	0.0014	0.091969
GO:0008203	cholesterol metabolic process	91	30	17.64	bm_il_6_1_log_resid	0.00145	0.0942382
GO:0008544	epidermis development	177	51	34.31	bm_il_6_1_log_resid	0.00148	0.0958474
GO:0016125	sterol metabolic process	99	32	19.19	bm_il_6_1_log_resid	0.00149	0.0963975
GO:0035924	cellular response to vascular endothelia...	39	16	7.56	bm_il_6_1_log_resid	0.0015	0.0967511
GO:0048844	artery morphogenesis	39	16	7.56	bm_il_6_1_log_resid	0.0015	0.0967511
GO:0030111	regulation of Wnt signaling pathway	220	61	42.65	bm_il_6_1_log_resid	0.00155	0.0993257
GO:0008277	regulation of G protein-coupled receptor...	72	25	13.96	bm_il_6_1_log_resid	0.00155	0.0993257
GO:0046683	response to organophosphorus	72	25	13.96	bm_il_6_1_log_resid	0.00155	0.0993257
GO:0002181	cytoplasmic translation	140	15	3.83	bm_insulin1_log_resid	6.3e-06	0.00110193
GO:0022613	ribonucleoprotein complex biogenesis	397	27	10.86	bm_insulin1_log_resid	1.2e-05	0.00192774
GO:0042273	ribosomal large subunit biogenesis	70	10	1.91	bm_insulin1_log_resid	1.9e-05	0.00286531
GO:0000470	maturation of LSU-rRNA	28	6	0.77	bm_insulin1_log_resid	9e-05	0.0103346
GO:0006413	translational initiation	109	11	2.98	bm_insulin1_log_resid	0.00019	0.0193836
GO:0006364	rRNA processing	218	16	5.96	bm_insulin1_log_resid	0.00032	0.0294543
GO:0042254	ribosome biogenesis	293	19	8.01	bm_insulin1_log_resid	0.00044	0.0375566
GO:0016072	rRNA metabolic process	253	17	6.92	bm_insulin1_log_resid	0.00058	0.046822
GO:0016236	macroautophagy	277	18	7.57	bm_insulin1_log_resid	0.0006	0.0479828
GO:1903008	organelle disassembly	112	10	3.06	bm_insulin1_log_resid	0.00097	0.0706847
GO:0022411	cellular component disassembly	363	21	9.93	bm_insulin1_log_resid	0.00099	0.0714105
GO:0022618	ribonucleoprotein complex assembly	157	12	4.29	bm_insulin1_log_resid	0.00124	0.0841793
GO:0008360	regulation of cell shape	122	6	0.68	bmilk1_norm	5.5e-05	0.00695837
GO:0043087	regulation of GTPase activity	265	8	1.47	bmilk1_norm	9.8e-05	0.0109968
GO:0000904	cell morphogenesis involved in different...	442	10	2.45	bmilk1_norm	0.00014	0.0149622
GO:0022604	regulation of cell morphogenesis	235	7	1.3	bmilk1_norm	0.0003	0.02816
GO:0032990	cell part morphogenesis	404	9	2.24	bmilk1_norm	0.00035	0.031714
GO:0032989	cellular component morphogenesis	454	9	2.52	bmilk1_norm	0.00081	0.0606832
GO:0001667	ameboidal-type cell migration	284	7	1.57	bmilk1_norm	0.00093	0.0681578
GO:0120039	plasma membrane bounded cell projection ...	383	8	2.12	bmilk1_norm	0.00116	0.0802808
GO:0048858	cell projection morphogenesis	386	8	2.14	bmilk1_norm	0.00122	0.0831744
GO:0090066	regulation of anatomical structure size	302	7	1.67	bmilk1_norm	0.00133	0.0889682
GO:0051493	regulation of cytoskeleton organization	396	8	2.2	bmilk1_norm	0.00144	0.0939699
GO:0002683	negative regulation of immune system pro...	243	42	17.9	lactose1	1.5e-07	3.7731e-05
GO:0150115	cell-substrate junction organization	79	21	5.82	lactose1	1.6e-07	4.01675e-05
GO:0030038	contractile actin filament bundle assemb...	86	22	6.34	lactose1	1.7e-07	4.21002e-05
GO:0043149	stress fiber assembly	86	22	6.34	lactose1	1.7e-07	4.21002e-05
GO:0031032	actomyosin structure organization	145	30	10.68	lactose1	1.8e-07	4.40652e-05
GO:0007044	cell-substrate junction assembly	73	20	5.38	lactose1	1.8e-07	4.40652e-05
GO:0032945	negative regulation of mononuclear cell ...	45	15	3.32	lactose1	3.8e-07	8.8621e-05
GO:0050672	negative regulation of lymphocyte prolif...	45	15	3.32	lactose1	3.8e-07	8.8621e-05
GO:0007160	cell-matrix adhesion	150	30	11.05	lactose1	3.9e-07	9.04588e-05
GO:0048041	focal adhesion assembly	65	18	4.79	lactose1	6.2e-07	0.000138054
GO:0051017	actin filament bundle assembly	122	26	8.99	lactose1	6.4e-07	0.000142013
GO:0061572	actin filament bundle organization	123	26	9.06	lactose1	7.6e-07	0.000166335
GO:0070664	negative regulation of leukocyte prolife...	48	15	3.54	lactose1	9.8e-07	0.000209122
GO:0042130	negative regulation of T cell proliferat...	37	13	2.73	lactose1	1.2e-06	0.000251458
GO:0150116	regulation of cell-substrate junction or...	55	16	4.05	lactose1	1.3e-06	0.000269327
GO:0034330	cell junction organization	414	58	30.5	lactose1	1.3e-06	0.000269327
GO:0051893	regulation of focal adhesion assembly	50	15	3.68	lactose1	1.8e-06	0.000362931
GO:0090109	regulation of cell-substrate junction as...	50	15	3.68	lactose1	1.8e-06	0.000362931
GO:0008285	negative regulation of cell population p...	429	59	31.6	lactose1	1.9e-06	0.000380101
GO:0031589	cell-substrate adhesion	236	38	17.39	lactose1	3.6e-06	0.000669945
GO:0050866	negative regulation of cell activation	118	24	8.69	lactose1	4.1e-06	0.000755308
GO:0098609	cell-cell adhesion	486	63	35.8	lactose1	6.3e-06	0.00110193
GO:0002695	negative regulation of leukocyte activat...	106	22	7.81	lactose1	7.3e-06	0.0012512
GO:0007015	actin filament organization	330	47	24.31	lactose1	8.5e-06	0.00143385
GO:0110020	regulation of actomyosin structure organ...	77	18	5.67	lactose1	8.7e-06	0.00146181
GO:0009611	response to wounding	334	47	24.61	lactose1	1.2e-05	0.00192774
GO:0051492	regulation of stress fiber assembly	72	17	5.3	lactose1	1.3e-05	0.00206251
GO:0050877	nervous system process	437	57	32.19	lactose1	1.5e-05	0.00232789
GO:0032231	regulation of actin filament bundle asse...	81	18	5.97	lactose1	1.8e-05	0.00272735
GO:0034329	cell junction assembly	235	36	17.31	lactose1	2e-05	0.00299145
GO:0030155	regulation of cell adhesion	468	59	34.48	lactose1	2.9e-05	0.00408919
GO:1903038	negative regulation of leukocyte cell-ce...	77	17	5.67	lactose1	3.4e-05	0.00470103
GO:0007162	negative regulation of cell adhesion	177	29	13.04	lactose1	3.6e-05	0.00492438
GO:0050868	negative regulation of T cell activation	70	16	5.16	lactose1	3.7e-05	0.00502894
GO:0051250	negative regulation of lymphocyte activa...	93	19	6.85	lactose1	3.8e-05	0.00515391
GO:0150117	positive regulation of cell-substrate ju...	25	9	1.84	lactose1	4.2e-05	0.00563672
GO:0002698	negative regulation of immune effector p...	64	15	4.71	lactose1	4.7e-05	0.00614041
GO:0001525	angiogenesis	298	41	21.95	lactose1	7.1e-05	0.00861651
GO:0042110	T cell activation	308	42	22.69	lactose1	7.2e-05	0.00872959
GO:0043068	positive regulation of programmed cell d...	360	47	26.52	lactose1	8.1e-05	0.00957595
GO:0043065	positive regulation of apoptotic process	352	46	25.93	lactose1	9.4e-05	0.01066
GO:0051496	positive regulation of stress fiber asse...	41	11	3.02	lactose1	0.00013	0.0140341
GO:1901888	regulation of cell junction assembly	110	20	8.1	lactose1	0.00014	0.0149622
GO:0032233	positive regulation of actin filament bu...	48	12	3.54	lactose1	0.00014	0.0149622
GO:0046718	viral entry into host cell	103	19	7.59	lactose1	0.00016	0.0168327
GO:0009617	response to bacterium	330	43	24.31	lactose1	0.00017	0.0177246
GO:1901890	positive regulation of cell junction ass...	49	12	3.61	lactose1	0.00017	0.0177246
GO:0032870	cellular response to hormone stimulus	385	48	28.36	lactose1	0.00021	0.0211543
GO:0022408	negative regulation of cell-cell adhesio...	114	20	8.4	lactose1	0.00022	0.0220403
GO:0001952	regulation of cell-matrix adhesion	89	17	6.56	lactose1	0.00023	0.0228632
GO:0048598	embryonic morphogenesis	346	44	25.49	lactose1	0.00025	0.0243967
GO:0048514	blood vessel morphogenesis	357	45	26.3	lactose1	0.00026	0.025048
GO:0045823	positive regulation of heart contraction	14	6	1.03	lactose1	0.00028	0.0266341
GO:1903524	positive regulation of blood circulation	14	6	1.03	lactose1	0.00028	0.0266341
GO:0001944	vasculature development	434	52	31.97	lactose1	0.00031	0.0286781
GO:0045598	regulation of fat cell differentiation	83	16	6.11	lactose1	0.00031	0.0286781
GO:0090132	epithelium migration	209	30	15.4	lactose1	0.00031	0.0286781
GO:0044409	entry into host	109	19	8.03	lactose1	0.00035	0.031714
GO:0071559	response to transforming growth factor b...	163	25	12.01	lactose1	0.00035	0.031714
GO:0090130	tissue migration	211	30	15.54	lactose1	0.00037	0.0331277
GO:0070374	positive regulation of ERK1 and ERK2 cas...	101	18	7.44	lactose1	0.00037	0.0331277
GO:0051894	positive regulation of focal adhesion as...	20	7	1.47	lactose1	0.00038	0.0337867
GO:0007266	Rho protein signal transduction	93	17	6.85	lactose1	0.0004	0.0348629
GO:0002275	myeloid cell activation involved in immu...	61	13	4.49	lactose1	0.00041	0.035565
GO:0055067	monovalent inorganic cation homeostasis	86	16	6.34	lactose1	0.00047	0.0395895
GO:0001843	neural tube closure	78	15	5.75	lactose1	0.00049	0.0410044
GO:0060606	tube closure	78	15	5.75	lactose1	0.00049	0.0410044
GO:0001568	blood vessel development	411	49	30.28	lactose1	0.00052	0.042898
GO:0035023	regulation of Rho protein signal transdu...	55	12	4.05	lactose1	0.00054	0.0443195
GO:0043410	positive regulation of MAPK cascade	276	36	20.33	lactose1	0.00055	0.0449672
GO:0000165	MAPK cascade	489	56	36.02	lactose1	0.00058	0.046822
GO:0071560	cellular response to transforming growth...	159	24	11.71	lactose1	0.00058	0.046822
GO:0007600	sensory perception	188	27	13.85	lactose1	0.00061	0.0484496
GO:0001501	skeletal system development	288	37	21.22	lactose1	0.00062	0.0491828
GO:0052126	movement in host environment	132	21	9.72	lactose1	0.00062	0.0491828
GO:0045785	positive regulation of cell adhesion	278	36	20.48	lactose1	0.00063	0.0498525
GO:0010631	epithelial cell migration	208	29	15.32	lactose1	0.00063	0.0498525
GO:0042129	regulation of T cell proliferation	97	17	7.15	lactose1	0.00066	0.0519057
GO:1902905	positive regulation of supramolecular fi...	133	21	9.8	lactose1	0.00069	0.053639
GO:0070372	regulation of ERK1 and ERK2 cascade	161	24	11.86	lactose1	0.0007	0.0539253
GO:0044089	positive regulation of cellular componen...	353	43	26.01	lactose1	0.00072	0.0552003
GO:0045444	fat cell differentiation	152	23	11.2	lactose1	0.00072	0.0552003
GO:0045109	intermediate filament organization	22	7	1.62	lactose1	0.00073	0.0557333
GO:0042060	wound healing	260	34	19.15	lactose1	0.00074	0.0563624
GO:0014020	primary neural tube formation	81	15	5.97	lactose1	0.00074	0.0563624
GO:0030001	metal ion transport	407	48	29.98	lactose1	0.00075	0.0569884
GO:1902106	negative regulation of leukocyte differe...	57	12	4.2	lactose1	0.00076	0.0576115
GO:0098771	inorganic ion homeostasis	386	46	28.44	lactose1	0.00077	0.0581286
GO:0051701	biological process involved in interacti...	144	22	10.61	lactose1	0.00082	0.0613605
GO:0060541	respiratory system development	117	19	8.62	lactose1	0.00086	0.0637945
GO:1903707	negative regulation of hemopoiesis	58	12	4.27	lactose1	0.00089	0.0656396
GO:0051271	negative regulation of cellular componen...	193	27	14.22	lactose1	0.00091	0.0668451
GO:0010942	positive regulation of cell death	400	47	29.47	lactose1	0.00091	0.0668451
GO:0051651	maintenance of location in cell	136	21	10.02	lactose1	0.00093	0.0681578
GO:0051235	maintenance of location	213	29	15.69	lactose1	0.00093	0.0681578
GO:0050670	regulation of lymphocyte proliferation	127	20	9.36	lactose1	0.00095	0.0693852
GO:0055080	cation homeostasis	380	45	27.99	lactose1	0.00099	0.0714105
GO:0019058	viral life cycle	244	32	17.98	lactose1	0.00099	0.0714105
GO:0030855	epithelial cell differentiation	370	44	27.26	lactose1	0.00103	0.0731826
GO:0070661	leukocyte proliferation	185	26	13.63	lactose1	0.00105	0.0743149
GO:0032944	regulation of mononuclear cell prolifera...	129	20	9.5	lactose1	0.00116	0.0802808
GO:0031099	regeneration	111	18	8.18	lactose1	0.00119	0.0818262
GO:0051495	positive regulation of cytoskeleton orga...	148	22	10.9	lactose1	0.00119	0.0818262
GO:0070371	ERK1 and ERK2 cascade	177	25	13.04	lactose1	0.00121	0.0825366
GO:0030336	negative regulation of cell migration	178	25	13.11	lactose1	0.00131	0.0878139
GO:0050777	negative regulation of immune response	112	18	8.25	lactose1	0.00132	0.0883917
GO:0070663	regulation of leukocyte proliferation	140	21	10.31	lactose1	0.00136	0.0904158
GO:0019725	cellular homeostasis	496	55	36.54	lactose1	0.00138	0.0909351
GO:0050801	ion homeostasis	397	46	29.25	lactose1	0.00138	0.0909351
GO:0010817	regulation of hormone levels	239	31	17.61	lactose1	0.00142	0.0928067
GO:0002252	immune effector process	344	41	25.34	lactose1	0.00145	0.0942382
GO:0040017	positive regulation of locomotion	355	36	12.34	parity	6.7e-09	2.25744e-06
GO:2000147	positive regulation of cell motility	351	35	12.2	parity	1.7e-08	5.23216e-06
GO:0051272	positive regulation of cellular componen...	358	35	12.45	parity	2.8e-08	8.35653e-06
GO:0098609	cell-cell adhesion	486	42	16.9	parity	4e-08	1.15346e-05
GO:0006954	inflammatory response	418	38	14.53	parity	4.9e-08	1.38798e-05
GO:0098742	cell-cell adhesion via plasma-membrane a...	101	17	3.51	parity	6.1e-08	1.68321e-05
GO:0030335	positive regulation of cell migration	343	33	11.93	parity	1.1e-07	2.81113e-05
GO:0009611	response to wounding	334	32	11.61	parity	1.8e-07	4.40652e-05
GO:0042060	wound healing	260	27	9.04	parity	3.5e-07	8.20731e-05
GO:0006935	chemotaxis	311	30	10.81	parity	3.9e-07	9.04588e-05
GO:0042330	taxis	312	30	10.85	parity	4.2e-07	9.67163e-05
GO:0048514	blood vessel morphogenesis	357	32	12.41	parity	8.2e-07	0.000177644
GO:0001568	blood vessel development	411	35	14.29	parity	8.2e-07	0.000177644
GO:0007162	negative regulation of cell adhesion	177	21	6.15	parity	8.4e-07	0.000181364
GO:0034330	cell junction organization	414	35	14.39	parity	9.8e-07	0.000209122
GO:0001944	vasculature development	434	36	15.09	parity	1.1e-06	0.00023164
GO:0001819	positive regulation of cytokine producti...	284	27	9.87	parity	2e-06	0.00039886
GO:0030155	regulation of cell adhesion	468	37	16.27	parity	2.4e-06	0.000471291
GO:0001525	angiogenesis	298	27	10.36	parity	5e-06	0.000895343
GO:0001667	ameboidal-type cell migration	284	26	9.87	parity	6.2e-06	0.0010904
GO:0070613	regulation of protein processing	40	9	1.39	parity	7.1e-06	0.00122347
GO:0097529	myeloid leukocyte migration	112	15	3.89	parity	7.2e-06	0.00123738
GO:0003013	circulatory system process	287	26	9.98	parity	7.5e-06	0.00128205
GO:0002548	monocyte chemotaxis	23	7	0.8	parity	8.8e-06	0.00146897
GO:0010959	regulation of metal ion transport	190	20	6.61	parity	9.7e-06	0.00159631
GO:1903317	regulation of protein maturation	42	9	1.46	parity	1.1e-05	0.00178501
GO:0070372	regulation of ERK1 and ERK2 cascade	161	18	5.6	parity	1.2e-05	0.00192774
GO:1905517	macrophage migration	25	7	0.87	parity	1.6e-05	0.00246219
GO:0032835	glomerulus development	34	8	1.18	parity	1.6e-05	0.00246219
GO:0150076	neuroinflammatory response	35	8	1.22	parity	2e-05	0.00299145
GO:0014706	striated muscle tissue development	122	15	4.24	parity	2.1e-05	0.00310117
GO:0050900	leukocyte migration	201	20	6.99	parity	2.2e-05	0.00323022
GO:0030595	leukocyte chemotaxis	123	15	4.28	parity	2.3e-05	0.00332744
GO:0034329	cell junction assembly	235	22	8.17	parity	2.3e-05	0.00332744
GO:0043269	regulation of ion transport	289	25	10.05	parity	2.5e-05	0.00358438
GO:0043270	positive regulation of ion transport	125	15	4.35	parity	2.7e-05	0.00385387
GO:0048246	macrophage chemotaxis	19	6	0.66	parity	3.1e-05	0.00433303
GO:0043410	positive regulation of MAPK cascade	276	24	9.6	parity	3.3e-05	0.0045776
GO:0048589	developmental growth	388	30	13.49	parity	3.4e-05	0.00470103
GO:0048738	cardiac muscle tissue development	113	14	3.93	parity	3.5e-05	0.00480299
GO:0061900	glial cell activation	28	7	0.97	parity	3.7e-05	0.00502894
GO:0010631	epithelial cell migration	208	20	7.23	parity	3.7e-05	0.00502894
GO:0090132	epithelium migration	209	20	7.27	parity	3.9e-05	0.00527836
GO:0070371	ERK1 and ERK2 cascade	177	18	6.15	parity	4.3e-05	0.00574084
GO:0046649	lymphocyte activation	452	33	15.72	parity	4.3e-05	0.00574084
GO:0070374	positive regulation of ERK1 and ERK2 cas...	101	13	3.51	parity	4.5e-05	0.00592141
GO:0090130	tissue migration	211	20	7.34	parity	4.5e-05	0.00592141
GO:0008015	blood circulation	229	21	7.96	parity	4.8e-05	0.00625191
GO:0042063	gliogenesis	180	18	6.26	parity	5.4e-05	0.00689316
GO:0071674	mononuclear cell migration	103	13	3.58	parity	5.5e-05	0.00695837
GO:0050673	epithelial cell proliferation	232	21	8.07	parity	5.8e-05	0.00724485
GO:0097242	amyloid-beta clearance	30	7	1.04	parity	5.9e-05	0.00733399
GO:0010942	positive regulation of cell death	400	30	13.91	parity	6e-05	0.00745106
GO:0002687	positive regulation of leukocyte migrati...	77	11	2.68	parity	6.6e-05	0.00812523
GO:0072006	nephron development	77	11	2.68	parity	6.6e-05	0.00812523
GO:0030162	regulation of proteolysis	483	34	16.79	parity	6.9e-05	0.00841366
GO:0055117	regulation of cardiac muscle contraction	41	8	1.43	parity	6.9e-05	0.00841366
GO:0071621	granulocyte chemotaxis	65	10	2.26	parity	7.4e-05	0.00885469
GO:0051924	regulation of calcium ion transport	121	14	4.21	parity	7.6e-05	0.00906013
GO:0030198	extracellular matrix organization	137	15	4.76	parity	8.1e-05	0.00957595
GO:0045229	external encapsulating structure organiz...	137	15	4.76	parity	8.1e-05	0.00957595
GO:0033002	muscle cell proliferation	107	13	3.72	parity	8.3e-05	0.0097673
GO:0043062	extracellular structure organization	138	15	4.8	parity	8.8e-05	0.0101596
GO:0001817	regulation of cytokine production	449	32	15.61	parity	9e-05	0.0103346
GO:0003229	ventricular cardiac muscle tissue develo...	32	7	1.11	parity	9.2e-05	0.0104983
GO:0090303	positive regulation of wound healing	32	7	1.11	parity	9.2e-05	0.0104983
GO:0048638	regulation of developmental growth	188	18	6.54	parity	9.5e-05	0.010726
GO:0010876	lipid localization	259	22	9	parity	0.0001	0.0111431
GO:0043408	regulation of MAPK cascade	412	30	14.32	parity	0.0001	0.0111431
GO:0070098	chemokine-mediated signaling pathway	23	6	0.8	parity	0.0001	0.0111431
GO:0051928	positive regulation of calcium ion trans...	55	9	1.91	parity	0.0001	0.0111431
GO:0050865	regulation of cell activation	356	27	12.38	parity	0.00012	0.0131654
GO:0031099	regeneration	111	13	3.86	parity	0.00012	0.0131654
GO:0001816	cytokine production	458	32	15.92	parity	0.00013	0.0140341
GO:0034381	plasma lipoprotein particle clearance	24	6	0.83	parity	0.00013	0.0140341
GO:0060048	cardiac muscle contraction	70	10	2.43	parity	0.00014	0.0149622
GO:0014065	phosphatidylinositol 3-kinase signaling	85	11	2.96	parity	0.00016	0.0168327
GO:0001774	microglial cell activation	25	6	0.87	parity	0.00017	0.0177246
GO:0002521	leukocyte differentiation	345	26	11.99	parity	0.00017	0.0177246
GO:0060326	cell chemotaxis	163	16	5.67	parity	0.00017	0.0177246
GO:0048771	tissue remodeling	100	12	3.48	parity	0.00017	0.0177246
GO:0002685	regulation of leukocyte migration	116	13	4.03	parity	0.00019	0.0193836
GO:0006942	regulation of striated muscle contractio...	47	8	1.63	parity	0.00019	0.0193836
GO:0030001	metal ion transport	407	29	14.15	parity	0.00019	0.0193836
GO:0006909	phagocytosis	165	16	5.74	parity	0.0002	0.0202746
GO:0010632	regulation of epithelial cell migration	165	16	5.74	parity	0.0002	0.0202746
GO:0006897	endocytosis	389	28	13.52	parity	0.00021	0.0211543
GO:0009617	response to bacterium	330	25	11.47	parity	0.00021	0.0211543
GO:0050678	regulation of epithelial cell proliferat...	201	18	6.99	parity	0.00022	0.0220403
GO:0006937	regulation of muscle contraction	74	10	2.57	parity	0.00023	0.0228632
GO:0098660	inorganic ion transmembrane transport	393	28	13.66	parity	0.00025	0.0243967
GO:0140352	export from cell	475	32	16.51	parity	0.00025	0.0243967
GO:0072073	kidney epithelium development	76	10	2.64	parity	0.00028	0.0266341
GO:0086003	cardiac muscle cell contraction	38	7	1.32	parity	0.00029	0.0274629
GO:0040013	negative regulation of locomotion	206	18	7.16	parity	0.0003	0.02816
GO:0006641	triglyceride metabolic process	63	9	2.19	parity	0.0003	0.02816
GO:0097530	granulocyte migration	77	10	2.68	parity	0.00031	0.0286781
GO:0007409	axonogenesis	244	20	8.48	parity	0.00033	0.0302659
GO:0002269	leukocyte activation involved in inflamm...	28	6	0.97	parity	0.00033	0.0302659
GO:0043068	positive regulation of programmed cell d...	360	26	12.52	parity	0.00034	0.0310275
GO:0030593	neutrophil chemotaxis	51	8	1.77	parity	0.00034	0.0310275
GO:0014066	regulation of phosphatidylinositol 3-kin...	64	9	2.23	parity	0.00034	0.0310275
GO:0019221	cytokine-mediated signaling pathway	264	21	9.18	parity	0.00035	0.031714
GO:0098655	cation transmembrane transport	422	29	14.67	parity	0.00036	0.0325051
GO:0061041	regulation of wound healing	65	9	2.26	parity	0.00038	0.0337867
GO:0034767	positive regulation of ion transmembrane...	79	10	2.75	parity	0.00039	0.0343184
GO:0035725	sodium ion transmembrane transport	79	10	2.75	parity	0.00039	0.0343184
GO:0051591	response to cAMP	52	8	1.81	parity	0.00039	0.0343184
GO:0048015	phosphatidylinositol-mediated signaling	109	12	3.79	parity	0.00039	0.0343184
GO:0045927	positive regulation of growth	158	15	5.49	parity	0.00039	0.0343184
GO:0002252	immune effector process	344	25	11.96	parity	0.0004	0.0348629
GO:0051271	negative regulation of cellular componen...	193	17	6.71	parity	0.0004	0.0348629
GO:1903036	positive regulation of response to wound...	40	7	1.39	parity	0.0004	0.0348629
GO:0002274	myeloid leukocyte activation	142	14	4.94	parity	0.00042	0.0362605
GO:1904062	regulation of cation transmembrane trans...	159	15	5.53	parity	0.00042	0.0362605
GO:0032760	positive regulation of tumor necrosis fa...	66	9	2.29	parity	0.00043	0.0369991
GO:0060537	muscle tissue development	213	18	7.41	parity	0.00045	0.0381811
GO:0022407	regulation of cell-cell adhesion	269	21	9.35	parity	0.00045	0.0381811
GO:0048017	inositol lipid-mediated signaling	111	12	3.86	parity	0.00046	0.0389007
GO:0030336	negative regulation of cell migration	178	16	6.19	parity	0.00047	0.0395895
GO:0003206	cardiac chamber morphogenesis	67	9	2.33	parity	0.00048	0.0403787
GO:0071675	regulation of mononuclear cell migration	67	9	2.33	parity	0.00048	0.0403787
GO:0007411	axon guidance	112	12	3.89	parity	0.0005	0.0416235
GO:0097485	neuron projection guidance	112	12	3.89	parity	0.0005	0.0416235
GO:0007156	homophilic cell adhesion via plasma memb...	54	8	1.88	parity	0.00051	0.0422363
GO:0001822	kidney development	180	16	6.26	parity	0.00053	0.0436667
GO:0002694	regulation of leukocyte activation	331	24	11.51	parity	0.00054	0.0443195
GO:0006814	sodium ion transport	113	12	3.93	parity	0.00055	0.0449672
GO:0042246	tissue regeneration	42	7	1.46	parity	0.00055	0.0449672
GO:0048708	astrocyte differentiation	42	7	1.46	parity	0.00055	0.0449672
GO:0097006	regulation of plasma lipoprotein particl...	42	7	1.46	parity	0.00055	0.0449672
GO:0061564	axon development	273	21	9.49	parity	0.00055	0.0449672
GO:0043065	positive regulation of apoptotic process	352	25	12.24	parity	0.00056	0.0456973
GO:0006869	lipid transport	217	18	7.54	parity	0.00056	0.0456973
GO:0034765	regulation of ion transmembrane transpor...	199	17	6.92	parity	0.00057	0.046248
GO:0031589	cell-substrate adhesion	236	19	8.21	parity	0.00058	0.046822
GO:0022408	negative regulation of cell-cell adhesio...	114	12	3.96	parity	0.00059	0.0474796
GO:0060047	heart contraction	114	12	3.96	parity	0.00059	0.0474796
GO:0010762	regulation of fibroblast migration	31	6	1.08	parity	0.0006	0.0479828
GO:1990868	response to chemokine	31	6	1.08	parity	0.0006	0.0479828
GO:1990869	cellular response to chemokine	31	6	1.08	parity	0.0006	0.0479828
GO:1903557	positive regulation of tumor necrosis fa...	69	9	2.4	parity	0.0006	0.0479828
GO:0072001	renal system development	183	16	6.36	parity	0.00064	0.0505501
GO:0007507	heart development	336	24	11.68	parity	0.00066	0.0519057
GO:0006820	anion transport	258	20	8.97	parity	0.00068	0.0531197
GO:0050920	regulation of chemotaxis	116	12	4.03	parity	0.00069	0.053639
GO:0070661	leukocyte proliferation	185	16	6.43	parity	0.00072	0.0552003
GO:0000904	cell morphogenesis involved in different...	442	29	15.37	parity	0.00075	0.0569884
GO:0060249	anatomical structure homeostasis	186	16	6.47	parity	0.00076	0.0576115
GO:0006941	striated muscle contraction	86	10	2.99	parity	0.00077	0.0581286
GO:0032640	tumor necrosis factor production	102	11	3.55	parity	0.00081	0.0606832
GO:0032680	regulation of tumor necrosis factor prod...	102	11	3.55	parity	0.00081	0.0606832
GO:0046683	response to organophosphorus	72	9	2.5	parity	0.00083	0.0620001
GO:0098656	anion transmembrane transport	135	13	4.69	parity	0.00083	0.0620001
GO:1905952	regulation of lipid localization	87	10	3.02	parity	0.00084	0.062674
GO:0034113	heterotypic cell-cell adhesion	33	6	1.15	parity	0.00085	0.0632726
GO:2000146	negative regulation of cell motility	188	16	6.54	parity	0.00086	0.0637945
GO:0009612	response to mechanical stimulus	119	12	4.14	parity	0.00087	0.0643127
GO:0046718	viral entry into host cell	103	11	3.58	parity	0.00088	0.0649769
GO:0000165	MAPK cascade	489	31	17	parity	0.00088	0.0649769
GO:0001655	urogenital system development	207	17	7.2	parity	0.00089	0.0656396
GO:0098662	inorganic cation transmembrane transport	364	25	12.66	parity	0.00091	0.0668451
GO:0045165	cell fate commitment	104	11	3.62	parity	0.00095	0.0693852
GO:0003015	heart process	121	12	4.21	parity	0.00101	0.0724856
GO:0071706	tumor necrosis factor superfamily cytoki...	105	11	3.65	parity	0.00103	0.0731826
GO:1903555	regulation of tumor necrosis factor supe...	105	11	3.65	parity	0.00103	0.0731826
GO:0048639	positive regulation of developmental gro...	90	10	3.13	parity	0.0011	0.0770445
GO:0042110	T cell activation	308	22	10.71	parity	0.0011	0.0770445
GO:0048729	tissue morphogenesis	369	25	12.83	parity	0.0011	0.0770445
GO:0030855	epithelial cell differentiation	370	25	12.86	parity	0.00115	0.0800213
GO:1990266	neutrophil migration	61	8	2.12	parity	0.00116	0.0802808
GO:0002042	cell migration involved in sprouting ang...	35	6	1.22	parity	0.00117	0.0807982
GO:0048644	muscle organ morphogenesis	35	6	1.22	parity	0.00117	0.0807982
GO:0051962	positive regulation of nervous system de...	158	14	5.49	parity	0.00121	0.0825366
GO:0014074	response to purine-containing compound	76	9	2.64	parity	0.00123	0.0836335
GO:0048732	gland development	271	20	9.42	parity	0.00124	0.0841793
GO:0010633	negative regulation of epithelial cell m...	48	7	1.67	parity	0.00125	0.0846786
GO:0045216	cell-cell junction organization	124	12	4.31	parity	0.00125	0.0846786
GO:0006816	calcium ion transport	195	16	6.78	parity	0.00126	0.0853109
GO:0048660	regulation of smooth muscle cell prolife...	77	9	2.68	parity	0.00135	0.0899302
GO:0030098	lymphocyte differentiation	234	18	8.14	parity	0.00135	0.0899302
GO:0010596	negative regulation of endothelial cell ...	36	6	1.25	parity	0.00136	0.0904158
GO:0044409	entry into host	109	11	3.79	parity	0.0014	0.091969
GO:0001889	liver development	93	10	3.23	parity	0.00142	0.0928067
GO:0042116	macrophage activation	63	8	2.19	parity	0.00144	0.0939699
GO:0051960	regulation of nervous system development	255	19	8.87	parity	0.00146	0.09484
GO:1901888	regulation of cell junction assembly	110	11	3.82	parity	0.00151	0.0972492
GO:0015698	inorganic anion transport	94	10	3.27	parity	0.00154	0.0988828
GO:0007179	transforming growth factor beta receptor...	127	12	4.42	parity	0.00154	0.0988828
GO:0045860	positive regulation of protein kinase ac...	276	20	9.6	parity	0.00155	0.0993257
GO:0036293	response to decreased oxygen levels	199	16	6.92	parity	0.00156	0.0998665

## Sheet: S5
cellType	trait	r	P	fdr
Macrophages	Milk glucose	-0.415436	2.63878e-11	9.4996e-10
Luminal cell 2	Milk glucose	0.405936	8.12816e-11	2.1946e-09
Macrophages	Milk IL-6	0.378163	2.26945e-09	4.90202e-08
Luminal cell 2	Milk insulin	-0.251221	9.23219e-05	0.00153323
Macrophages	Milk insulin	0.250112	9.9376e-05	0.00153323
Neutrophils	Milk IL-6	0.218892	0.000747728	0.00897273
Luminal cell 1	Milk glucose	-0.205897	0.00143652	0.0155144
Dendritic cells	Milk volume	0.191508	0.00327055	0.0313596
Neutrophils	Milk glucose	-0.189052	0.0034844	0.0313596
Neutrophils	Milk fat	0.227624	0.00390709	0.0323822
Luminal cell 2	Milk IL-6	-0.18418	0.00470529	0.0323822
Neutrophils	Milk insulin	0.182623	0.00479737	0.0323822
Macrophages	Milk leptin	0.170068	0.008704	0.0496487
Luminal cell 2	Gest. weight gain	0.169636	0.00873449	0.0496487
Macrophages	Milk volume	0.1663	0.0108328	0.0530273
Luminal cell 1	Milk insulin	0.16404	0.0114333	0.0530273
Neutrophils	Milk lactose	-0.200054	0.0114619	0.0530273
Dendritic cells	Milk glucose	-0.163491	0.0117159	0.0530273
Luminal cell 1	Gest. weight gain	-0.16216	0.0122411	0.0530273
Luminal cell 2	Parity	-0.160426	0.0122748	0.0530273
Luminal cell 2	Milk fat	-0.184416	0.0199632	0.0820903
Macrophages	Parity	0.148554	0.0205226	0.0820903
B cells	Milk glucose	-0.136859	0.0352301	0.135888
B cells	Parity	0.132679	0.038758	0.14434
Eosinophils	Milk insulin	-0.130589	0.0446045	0.159749
Dendritic cells	Milk insulin	0.129839	0.0458538	0.159749
Eosinophils	Milk fat	-0.153879	0.0527971	0.171673
Macrophages	Maternal BMI	0.124002	0.0540451	0.171673
Neutrophils	Parity	0.116702	0.0693646	0.210866
Luminal cell 1	Milk fat	0.143042	0.0720632	0.210866
Dendritic cells	Milk IL-6	0.116936	0.0742071	0.210866
Macrophages	Milk fat	0.141141	0.0759683	0.210866
Luminal cell 1	Parity	0.113987	0.076146	0.210866
B cells	Milk insulin	0.111827	0.0858243	0.231726
T cells	Milk lactose	0.131973	0.097268	0.251244
Luminal cell 2	Milk volume	-0.108522	0.097706	0.251244
Luminal cell 2	Milk leptin	-0.105855	0.104041	0.261313
B cells	Milk CRP	-0.102925	0.11403	0.279891
Luminal cell 2	Maternal BMI	-0.100876	0.117552	0.282124
Dendritic cells	Maternal age	0.0957465	0.137499	0.322824
Macrophages	Milk lactose	-0.115042	0.148744	0.341795
B cells	Maternal age	-0.0881574	0.171635	0.386178
Macrophages	Milk CRP	0.0871544	0.181165	0.399303
Luminal cell 1	Milk IL-6	-0.0835586	0.202811	0.421222
Macrophages	Gest. weight gain	-0.0797652	0.220186	0.448681
Luminal cell 2	Milk lactose	0.0903963	0.257138	0.504925
Luminal cell 1	Maternal BMI	0.0706735	0.273473	0.52257
T cells	Milk CRP	-0.0710764	0.275801	0.52257
T cells	Milk IL-6	0.0689445	0.293603	0.546709
Eosinophils	Milk lactose	0.0820697	0.303748	0.548481
T cells	Milk fat	-0.0818857	0.304837	0.548481
Eosinophils	Milk CRP	-0.0662521	0.30979	0.548481
T cells	Parity	-0.0623749	0.332915	0.569205
T cells	Milk volume	0.0627174	0.339479	0.569205
Eosinophils	Parity	0.0605045	0.347644	0.569205
Dendritic cells	Milk fat	-0.0743998	0.351318	0.569205
Dendritic cells	Parity	0.0598221	0.353118	0.569205
Dendritic cells	Milk CRP	-0.0574762	0.37838	0.600943
Eosinophils	Milk volume	0.0567727	0.387312	0.600943
Macrophages	Maternal age	0.0546807	0.397072	0.600943
B cells	Milk leptin	0.0549512	0.399717	0.600943
T cells	Gest. weight gain	-0.0547287	0.400629	0.600943
Luminal cell 1	Milk leptin	0.0527535	0.418861	0.619685
Neutrophils	Maternal age	-0.0500696	0.438131	0.639434
B cells	Milk lactose	0.0593791	0.457185	0.650088
Luminal cell 1	Milk CRP	-0.0484924	0.457469	0.650088
B cells	Milk volume	0.0479528	0.465373	0.652731
Eosinophils	Milk glucose	-0.04507	0.489863	0.678272
Eosinophils	Maternal BMI	-0.0433714	0.501887	0.686124
T cells	Milk glucose	-0.0413352	0.526568	0.703958
Dendritic cells	Milk lactose	0.0494139	0.536215	0.703958
Neutrophils	Maternal BMI	-0.0396301	0.539514	0.703958
B cells	Milk fat	0.0480517	0.547523	0.703958
Dendritic cells	Milk leptin	0.0369392	0.57149	0.726129
Neutrophils	Milk CRP	0.033794	0.604703	0.759395
Dendritic cells	Gest. weight gain	0.0317135	0.626401	0.777602
Eosinophils	Maternal age	-0.0288964	0.654667	0.797793
Eosinophils	Milk IL-6	0.0251776	0.701615	0.841938
Neutrophils	Gest. weight gain	-0.0229605	0.724539	0.859892
T cells	Maternal age	-0.0214009	0.740468	0.868139
Neutrophils	Milk leptin	0.0210154	0.747564	0.868139
Eosinophils	Milk leptin	0.0193531	0.766932	0.881156
Luminal cell 1	Milk lactose	-0.0216534	0.786456	0.887606
Luminal cell 2	Milk CRP	0.0174756	0.788983	0.887606
B cells	Gest. weight gain	0.0153719	0.813501	0.899068
Eosinophils	Gest. weight gain	0.0150897	0.816864	0.899068
B cells	Maternal BMI	-0.0143582	0.824146	0.899068
Luminal cell 1	Milk volume	0.0134675	0.837635	0.904646
T cells	Milk leptin	-0.0117784	0.856859	0.916246
Neutrophils	Milk volume	0.0110977	0.865908	0.916844
T cells	Milk insulin	-0.00864399	0.89469	0.938122
B cells	Milk IL-6	-0.00697756	0.915451	0.95066
Luminal cell 2	Maternal age	0.00586017	0.927738	0.954244
Dendritic cells	Maternal BMI	-0.00181846	0.977549	0.988961
Luminal cell 1	Maternal age	-0.00163577	0.979804	0.988961
T cells	Maternal BMI	0.000823672	0.98983	0.98983

## Sheet: S6
gene	gene_name	gene_biotype	n_samples	resid_sd	n_cis_variants	egene_pval	fdr	milkSpecific
ENSG00000182054	IDH2	protein_coding	206	0.0070532	5669	1.0313e-72	1.75311e-68	FALSE
ENSG00000117226	GBP3	protein_coding	206	0.894844	4670	1.09713e-65	9.32506e-62	FALSE
ENSG00000134014	ELP3	protein_coding	206	0.00826647	5545	3.99774e-63	2.26525e-59	FALSE
ENSG00000204136	GGTA1P	transcribed_unitary_pseudogene	206	0.861943	4752	5.15774e-61	2.19191e-57	FALSE
ENSG00000164308	ERAP2	protein_coding	206	0.879411	7261	3.34493e-55	1.13721e-51	FALSE
ENSG00000035115	SH3YL1	protein_coding	206	0.00834316	4369	2.24031e-53	6.34717e-50	FALSE
ENSG00000081181	ARG2	protein_coding	206	0.708413	6073	8.80145e-53	2.13737e-49	FALSE
ENSG00000137154	RPS6	protein_coding	206	0.00508622	6431	1.08237e-52	2.2999e-49	FALSE
ENSG00000166435	XRRA1	protein_coding	206	0.884491	5669	5.33563e-51	1.00778e-47	FALSE
ENSG00000180155	LYNX1	protein_coding	206	0.828249	6591	6.31575e-51	1.07361e-47	FALSE
ENSG00000005075	POLR2J	protein_coding	206	0.722133	5384	2.07207e-48	3.2021e-45	FALSE
ENSG00000237651	C2orf74	protein_coding	206	0.00782378	4790	8.51498e-47	1.20622e-43	FALSE
ENSG00000144115	THNSL2	protein_coding	206	0.26416	2955	1.45607e-42	1.90398e-39	FALSE
ENSG00000242516	LINC00960	lincRNA	206	0.098488	6874	1.57754e-42	1.91547e-39	FALSE
ENSG00000163682	RPL9	protein_coding	206	0.491111	6878	5.11012e-41	5.79113e-38	FALSE
ENSG00000166743	ACSM1	protein_coding	206	0.914488	4785	2.3522e-40	2.49907e-37	FALSE
ENSG00000170448	NFXL1	protein_coding	206	0.00820155	5272	1.14823e-39	1.14816e-36	TRUE
ENSG00000203875	SNHG5	processed_transcript	206	0.820538	7507	4.13986e-39	3.90964e-36	FALSE
ENSG00000197728	RPS26	protein_coding	206	0.408089	4456	1.15414e-38	1.03259e-35	FALSE
ENSG00000114115	RBP1	protein_coding	206	0.891236	5255	1.84922e-38	1.57174e-35	FALSE
ENSG00000123684	LPGAT1	protein_coding	206	0.50025	8036	3.22733e-38	2.61245e-35	FALSE
ENSG00000013583	HEBP1	protein_coding	206	0.00604923	5716	9.33617e-38	7.21389e-35	FALSE
ENSG00000162670	BRINP3	protein_coding	206	0.00970319	7856	5.571e-37	4.11745e-34	TRUE
ENSG00000169129	AFAP1L2	protein_coding	206	0.00857103	5418	6.58663e-37	4.66526e-34	FALSE
ENSG00000112159	MDN1	protein_coding	206	0.311444	5549	3.28575e-36	2.23418e-33	TRUE
ENSG00000258289	CHURC1	protein_coding	206	0.664499	6278	7.93185e-36	5.1859e-33	FALSE
ENSG00000243955	GSTA1	protein_coding	206	0.00822328	6509	1.0132e-35	6.37903e-33	FALSE
ENSG00000179869	ABCA13	protein_coding	206	0.107535	9061	1.36052e-35	8.25981e-33	TRUE
ENSG00000183833	MAATS1	protein_coding	206	0.918888	6722	2.18594e-35	1.28134e-32	FALSE
ENSG00000111716	LDHB	protein_coding	206	0.00519704	7233	4.9411e-35	2.79979e-32	FALSE
ENSG00000204219	TCEA3	protein_coding	206	0.577207	5017	2.31922e-34	1.27176e-31	FALSE
ENSG00000130508	PXDN	protein_coding	206	0.661027	6910	3.37753e-34	1.79421e-31	TRUE
ENSG00000164346	NSA2	protein_coding	206	0.457469	5600	8.99768e-34	4.6349e-31	FALSE
ENSG00000106052	TAX1BP1	protein_coding	206	0.0039596	5550	8.75708e-33	4.37828e-30	FALSE
ENSG00000079739	PGM1	protein_coding	206	0.431061	5538	2.41396e-32	1.17243e-29	FALSE
ENSG00000119943	PYROXD2	protein_coding	206	0.689347	4996	3.24772e-32	1.53356e-29	FALSE
ENSG00000151725	CENPU	protein_coding	206	0.574442	5743	2.00589e-31	9.21571e-29	FALSE
ENSG00000133706	LARS	protein_coding	206	0.354791	5529	2.72511e-31	1.21906e-28	FALSE
ENSG00000232310	RP11-557H15.4	lincRNA	206	0.00724137	5204	6.55516e-31	2.85721e-28	FALSE
ENSG00000214078	CPNE1	protein_coding	206	0.414696	4167	1.20768e-30	5.13234e-28	FALSE
ENSG00000074211	PPP2R2C	protein_coding	206	0.90146	7190	1.69281e-30	7.01856e-28	FALSE
ENSG00000111907	TPD52L1	protein_coding	206	0.709835	4652	2.95445e-30	1.19578e-27	FALSE
ENSG00000186468	RPS23	protein_coding	206	0.00342388	4829	4.29674e-30	1.69861e-27	FALSE
ENSG00000173281	PPP1R3B	protein_coding	206	0.00925466	8511	4.76858e-30	1.8423e-27	FALSE
ENSG00000106278	PTPRZ1	protein_coding	206	0.676661	6194	1.78719e-29	6.75121e-27	TRUE
ENSG00000130770	ATPIF1	protein_coding	206	0.638251	4665	2.31887e-29	8.56923e-27	FALSE
ENSG00000250312	ZNF718	protein_coding	206	0.845771	3974	1.12718e-28	4.07679e-26	FALSE
ENSG00000087077	TRIP6	protein_coding	206	0.599429	6641	1.30446e-28	4.61969e-26	FALSE
ENSG00000182013	PNMAL1	protein_coding	206	0.00901837	5451	2.91814e-28	1.01236e-25	FALSE
ENSG00000237440	ZNF737	protein_coding	206	0.509413	8308	4.05989e-28	1.38028e-25	FALSE
ENSG00000147813	NAPRT	protein_coding	206	0.605182	5216	4.43077e-28	1.47684e-25	FALSE
ENSG00000183604	SMG1P5	transcribed_unprocessed_pseudogene	206	0.649298	2376	6.08981e-28	1.99078e-25	FALSE
ENSG00000213214	ARHGEF35	protein_coding	206	0.760137	3963	1.09647e-27	3.51677e-25	FALSE
ENSG00000176485	PLA2G16	protein_coding	206	0.00759581	4500	2.19538e-27	6.91097e-25	FALSE
ENSG00000013573	DDX11	protein_coding	206	0.870867	8813	2.50813e-27	7.75195e-25	FALSE
ENSG00000167653	PSCA	protein_coding	206	0.544276	6518	3.50552e-27	1.05404e-24	FALSE
ENSG00000169435	RASSF6	protein_coding	206	0.00452948	5438	3.53433e-27	1.05404e-24	FALSE
ENSG00000198130	HIBCH	protein_coding	206	0.118201	5194	3.79628e-27	1.11264e-24	FALSE
ENSG00000168653	NDUFS5	protein_coding	206	0.553979	5021	5.84311e-27	1.68351e-24	FALSE
ENSG00000154978	VOPP1	protein_coding	206	0.446123	8835	9.97617e-27	2.82642e-24	FALSE
ENSG00000115648	MLPH	protein_coding	206	0.793422	6946	2.78188e-26	7.75232e-24	FALSE
ENSG00000144229	THSD7B	protein_coding	206	0.112211	8928	3.09376e-26	8.48239e-24	FALSE
ENSG00000163328	GPR155	protein_coding	206	0.809374	4538	3.49393e-26	9.42751e-24	FALSE
ENSG00000084444	FAM234B	protein_coding	206	0.00520695	5902	4.60848e-26	1.22406e-23	FALSE
ENSG00000155254	MARVELD1	protein_coding	206	0.00797381	4822	1.44888e-25	3.78916e-23	FALSE
ENSG00000253958	CLDN23	protein_coding	206	0.94249	6583	2.96337e-25	7.63247e-23	FALSE
ENSG00000034510	TMSB10	protein_coding	206	0.562972	5604	3.8184e-25	9.68791e-23	FALSE
ENSG00000120451	SNX19	protein_coding	206	0.519181	5462	4.12365e-25	1.03085e-22	TRUE
ENSG00000260970	RP11-295D22.1	lincRNA	206	0.855201	3998	4.25565e-25	1.04843e-22	FALSE
ENSG00000119408	NEK6	protein_coding	206	0.00584771	4678	6.00597e-25	1.45851e-22	FALSE
ENSG00000183688	FAM101B	protein_coding	206	0.950252	2900	1.2343e-24	2.95519e-22	TRUE
ENSG00000131844	MCCC2	protein_coding	206	0.347925	2737	2.22242e-24	5.24707e-22	FALSE
ENSG00000116157	GPX7	protein_coding	206	0.932554	5162	2.30594e-24	5.36968e-22	FALSE
ENSG00000214049	UCA1	processed_transcript	206	0.00972	7490	5.21371e-24	1.19767e-21	FALSE
ENSG00000166347	CYB5A	protein_coding	206	0.40765	5481	6.46266e-24	1.46478e-21	FALSE
ENSG00000171234	UGT2B7	protein_coding	206	0.00907462	6903	7.61586e-24	1.70345e-21	FALSE
ENSG00000253404	AC034243.1	antisense	206	0.962463	3283	1.98538e-23	4.38305e-21	FALSE
ENSG00000100228	RAB36	protein_coding	206	0.908324	5794	2.14804e-23	4.68135e-21	FALSE
ENSG00000189223	PAX8-AS1	processed_transcript	206	0.00914083	5604	2.1794e-23	4.68957e-21	FALSE
ENSG00000180251	SLC9A4	protein_coding	206	0.00649971	5492	2.34986e-23	4.99316e-21	TRUE
ENSG00000100403	ZC3H7B	protein_coding	206	0.00377921	4825	2.45318e-23	5.14835e-21	FALSE
ENSG00000050628	PTGER3	protein_coding	206	0.897973	4931	2.77573e-23	5.75422e-21	FALSE
ENSG00000091129	NRCAM	protein_coding	206	0.00722109	6430	3.31149e-23	6.70349e-21	FALSE
ENSG00000254635	WAC-AS1	antisense	206	0.638978	7163	3.31251e-23	6.70349e-21	FALSE
ENSG00000203706	SERTAD4-AS1	antisense	206	0.451441	6400	4.86333e-23	9.72609e-21	FALSE
ENSG00000068079	IFI35	protein_coding	206	0.510766	3984	6.28242e-23	1.2418e-20	FALSE
ENSG00000226752	PSMD5-AS1	processed_transcript	206	0.710805	4168	9.69206e-23	1.89374e-20	FALSE
ENSG00000113790	EHHADH	protein_coding	206	0.00498388	4685	1.73662e-22	3.35464e-20	FALSE
ENSG00000132854	KANK4	protein_coding	206	0.534523	5672	2.88013e-22	5.50105e-20	FALSE
ENSG00000158321	AUTS2	protein_coding	206	0.158121	9626	3.11693e-22	5.88719e-20	TRUE
ENSG00000206341	HLA-H	unprocessed_pseudogene	206	0.799729	3133	3.19872e-22	5.97528e-20	FALSE
ENSG00000186470	BTN3A2	protein_coding	206	0.00576836	6964	4.26714e-22	7.88447e-20	FALSE
ENSG00000182919	C11orf54	protein_coding	206	0.52238	6062	5.18309e-22	9.47391e-20	FALSE
ENSG00000213533	TMEM110	protein_coding	206	0.00687293	4500	8.3529e-22	1.49821e-19	FALSE
ENSG00000143502	SUSD4	protein_coding	206	0.715081	5556	8.37282e-22	1.49821e-19	TRUE
ENSG00000167723	TRPV3	protein_coding	206	0.00889747	5954	1.30492e-21	2.29632e-19	FALSE
ENSG00000142856	ITGB3BP	protein_coding	206	0.330571	5697	1.31033e-21	2.29632e-19	FALSE
ENSG00000091513	TF	protein_coding	206	0.403489	5976	1.52698e-21	2.64869e-19	FALSE
ENSG00000134202	GSTM3	protein_coding	206	0.9117	4836	2.67842e-21	4.59904e-19	FALSE
ENSG00000136235	GPNMB	protein_coding	206	0.00489585	6951	3.10437e-21	5.27712e-19	FALSE
ENSG00000197043	ANXA6	protein_coding	206	0.00760496	6247	3.196e-21	5.37909e-19	FALSE
ENSG00000078269	SYNJ2	protein_coding	206	0.00391418	7501	3.47409e-21	5.78981e-19	TRUE
ENSG00000138801	PAPSS1	protein_coding	206	0.00423219	5255	3.50967e-21	5.79232e-19	FALSE
ENSG00000122756	CNTFR	protein_coding	206	0.00653566	5659	3.8712e-21	6.32755e-19	FALSE
ENSG00000079931	MOXD1	protein_coding	206	0.00863628	6556	4.04872e-21	6.55468e-19	TRUE
ENSG00000273136	NBPF26	protein_coding	206	0.634842	1583	4.43457e-21	7.11163e-19	FALSE
ENSG00000136273	HUS1	protein_coding	206	0.670634	8228	4.75894e-21	7.56049e-19	FALSE
ENSG00000064270	ATP2C2	protein_coding	206	0.564721	8901	5.94106e-21	9.35112e-19	TRUE
ENSG00000144746	ARL6IP5	protein_coding	206	0.464605	6102	6.30025e-21	9.8255e-19	FALSE
ENSG00000206503	HLA-A	protein_coding	206	0.85205	3142	7.29042e-21	1.12663e-18	FALSE
ENSG00000104823	ECH1	protein_coding	206	0.134519	6627	8.40759e-21	1.28757e-18	FALSE
ENSG00000127954	STEAP4	protein_coding	206	0.531803	5243	8.80753e-21	1.33678e-18	FALSE
ENSG00000186281	GPAT2	protein_coding	206	0.525873	1963	9.3226e-21	1.40243e-18	FALSE
ENSG00000100376	FAM118A	protein_coding	206	0.00813073	6398	1.18132e-20	1.76151e-18	FALSE
ENSG00000124615	MOCS1	protein_coding	206	0.162614	6796	1.37863e-20	2.03785e-18	FALSE
ENSG00000116574	RHOU	protein_coding	206	0.00782393	5103	1.53284e-20	2.24627e-18	TRUE
ENSG00000235162	C12orf75	protein_coding	206	0.69729	6951	1.82192e-20	2.64708e-18	FALSE
ENSG00000182095	TNRC18	protein_coding	206	0.404565	8985	1.90387e-20	2.7427e-18	FALSE
ENSG00000144118	RALB	protein_coding	206	0.203798	5337	2.16421e-20	3.09155e-18	FALSE
ENSG00000120885	CLU	protein_coding	206	0.590899	7250	2.70482e-20	3.8316e-18	FALSE
ENSG00000170745	KCNS3	protein_coding	206	0.00797419	8600	2.86949e-20	4.03128e-18	FALSE
ENSG00000185437	SH3BGR	protein_coding	206	0.00757487	6457	3.54379e-20	4.93778e-18	FALSE
ENSG00000137944	KYAT3	protein_coding	206	0.361521	4723	3.62689e-20	5.01248e-18	FALSE
ENSG00000171209	CSN3	protein_coding	206	0.439262	7375	3.92672e-20	5.38309e-18	TRUE
ENSG00000124587	PEX6	protein_coding	206	0.594589	4928	3.99803e-20	5.437e-18	TRUE
ENSG00000156689	GLYATL2	protein_coding	206	0.689673	6009	5.35878e-20	7.22967e-18	FALSE
ENSG00000065268	WDR18	protein_coding	206	0.00676372	4649	5.63253e-20	7.53916e-18	FALSE
ENSG00000162944	RFTN2	protein_coding	206	0.00806375	4069	6.22114e-20	8.26197e-18	FALSE
ENSG00000181381	DDX60L	protein_coding	206	0.00505884	6558	6.47806e-20	8.53648e-18	FALSE
ENSG00000164695	CHMP4C	protein_coding	206	0.796975	5879	7.37022e-20	9.63741e-18	FALSE
ENSG00000155850	SLC26A2	protein_coding	206	0.00817234	5360	8.71998e-20	1.13153e-17	FALSE
ENSG00000204792	LINC01291	lincRNA	206	0.973535	5030	9.00507e-20	1.15968e-17	FALSE
ENSG00000168306	ACOX2	protein_coding	206	0.0101054	5694	9.49716e-20	1.21385e-17	FALSE
ENSG00000206043	C18orf63	protein_coding	206	0.00583229	5490	1.05142e-19	1.33381e-17	FALSE
ENSG00000182534	MXRA7	protein_coding	206	0.572433	6241	1.33584e-19	1.68207e-17	FALSE
ENSG00000152952	PLOD2	protein_coding	206	0.795314	7912	1.35602e-19	1.69493e-17	FALSE
ENSG00000132294	EFR3A	protein_coding	206	0.00320903	6608	1.73742e-19	2.1558e-17	FALSE
ENSG00000159231	CBR3	protein_coding	206	0.944863	6892	2.08118e-19	2.54943e-17	FALSE
ENSG00000128944	KNSTRN	protein_coding	206	0.763941	5377	2.08466e-19	2.54943e-17	FALSE
ENSG00000196683	TOMM7	protein_coding	206	0.00727557	6331	2.34014e-19	2.84143e-17	FALSE
ENSG00000071894	CPSF1	protein_coding	206	0.401912	3522	2.69064e-19	3.24384e-17	FALSE
ENSG00000165806	CASP7	protein_coding	206	0.00633101	4970	3.65897e-19	4.3802e-17	FALSE
ENSG00000074527	NTN4	protein_coding	206	0.59736	8169	3.92271e-19	4.66309e-17	FALSE
ENSG00000145545	SRD5A1	protein_coding	206	0.641822	7115	3.95495e-19	4.66876e-17	FALSE
ENSG00000185479	KRT6B	protein_coding	206	0.842838	6157	5.03299e-19	5.9004e-17	FALSE
ENSG00000041982	TNC	protein_coding	206	0.00688829	6683	7.166e-19	8.34348e-17	TRUE
ENSG00000148158	SNX30	protein_coding	206	0.391778	6863	8.51371e-19	9.84521e-17	FALSE
ENSG00000180347	CCDC129	protein_coding	206	0.764827	7022	1.0252e-18	1.17753e-16	FALSE
ENSG00000186479	RGS7BP	protein_coding	206	0.249501	5578	1.16578e-18	1.33001e-16	FALSE
ENSG00000184454	NCMAP	protein_coding	206	0.232126	5128	1.19031e-18	1.34894e-16	FALSE
ENSG00000118785	SPP1	protein_coding	206	0.0074559	6300	1.20734e-18	1.35918e-16	FALSE
ENSG00000166710	B2M	protein_coding	206	0.00945896	4349	1.29995e-18	1.45381e-16	FALSE
ENSG00000171714	ANO5	protein_coding	206	0.00844483	7334	1.33003e-18	1.47772e-16	FALSE
ENSG00000139192	TAPBPL	protein_coding	206	0.00844592	4689	1.41228e-18	1.55892e-16	FALSE
ENSG00000149054	ZNF215	protein_coding	206	0.0093332	6568	2.13831e-18	2.34511e-16	FALSE
ENSG00000145734	BDP1	protein_coding	206	0.451845	2607	2.33183e-18	2.54095e-16	FALSE
ENSG00000136944	LMX1B	protein_coding	206	0.00823724	4818	2.42204e-18	2.62244e-16	TRUE
ENSG00000160213	CSTB	protein_coding	206	0.363647	5100	2.49737e-18	2.68689e-16	FALSE
ENSG00000090382	LYZ	protein_coding	206	0.777039	6517	2.73764e-18	2.92686e-16	TRUE
ENSG00000176658	MYO1D	protein_coding	206	0.00478492	5261	3.30112e-18	3.50723e-16	FALSE
ENSG00000130787	HIP1R	protein_coding	206	0.00479095	5859	3.46588e-18	3.65941e-16	FALSE
ENSG00000268416	CTD-2626G11.2	lincRNA	206	0.00930833	8709	4.94287e-18	5.18666e-16	TRUE
ENSG00000143870	PDIA6	protein_coding	206	0.0052959	6647	5.8942e-18	6.14696e-16	FALSE
ENSG00000156261	CCT8	protein_coding	206	0.401379	6349	7.55764e-18	7.83368e-16	FALSE
ENSG00000129925	TMEM8A	protein_coding	206	0.54259	4419	8.06202e-18	8.30584e-16	FALSE
ENSG00000123838	C4BPA	protein_coding	206	0.834977	4257	9.91296e-18	1.01512e-15	FALSE
ENSG00000166426	CRABP1	protein_coding	206	0.810602	6247	1.41803e-17	1.44342e-15	FALSE
ENSG00000138594	TMOD3	protein_coding	206	0.417376	6431	1.66597e-17	1.6857e-15	FALSE
ENSG00000119446	RBM18	protein_coding	206	0.660434	5242	2.01472e-17	2.02652e-15	FALSE
ENSG00000224821	COL4A2-AS2	antisense	206	0.00844739	6315	2.21092e-17	2.21079e-15	FALSE
ENSG00000161016	RPL8	protein_coding	206	0.00291588	2476	2.30837e-17	2.29474e-15	FALSE
ENSG00000184203	PPP1R2	protein_coding	206	0.583082	7197	2.59335e-17	2.56304e-15	FALSE
ENSG00000163935	SFMBT1	protein_coding	206	0.0066075	4715	3.11255e-17	3.05157e-15	TRUE
ENSG00000153822	KCNJ16	protein_coding	206	0.0075527	5118	3.12356e-17	3.05157e-15	FALSE
ENSG00000021826	CPS1	protein_coding	206	0.801643	5479	3.26331e-17	3.16989e-15	FALSE
ENSG00000013288	MAN2B2	protein_coding	206	0.565232	6319	3.84123e-17	3.71006e-15	FALSE
ENSG00000168405	CMAHP	unitary_pseudogene	206	0.707776	8015	6.48157e-17	6.22487e-15	FALSE
ENSG00000240038	AMY2B	protein_coding	206	0.956519	7433	7.09779e-17	6.77839e-15	FALSE
ENSG00000181458	TMEM45A	protein_coding	206	0.00765556	6389	7.35074e-17	6.98074e-15	FALSE
ENSG00000086015	MAST2	protein_coding	206	0.00550474	5717	8.39021e-17	7.92362e-15	TRUE
ENSG00000163041	H3F3A	protein_coding	206	0.399661	6028	9.85094e-17	9.25172e-15	FALSE
ENSG00000163110	PDLIM5	protein_coding	206	0.00322158	7117	9.99448e-17	9.33495e-15	FALSE
ENSG00000131507	NDFIP1	protein_coding	206	0.462938	5910	1.51805e-16	1.41013e-14	FALSE
ENSG00000185499	MUC1	protein_coding	206	0.471373	3320	2.19062e-16	2.02382e-14	FALSE
ENSG00000006282	SPATA20	protein_coding	206	0.793945	4490	2.47369e-16	2.27299e-14	FALSE
ENSG00000165092	ALDH1A1	protein_coding	206	0.0075843	5842	2.50897e-16	2.29301e-14	TRUE
ENSG00000185904	LINC00839	lincRNA	206	0.00931839	6096	2.75111e-16	2.50086e-14	TRUE
ENSG00000104412	EMC2	protein_coding	206	0.00603742	6640	2.91828e-16	2.63005e-14	FALSE
ENSG00000169783	LINGO1	protein_coding	206	0.00911171	6140	2.92417e-16	2.63005e-14	FALSE
ENSG00000155008	APOOL	protein_coding	206	0.502041	4781	3.22891e-16	2.88885e-14	FALSE
ENSG00000147689	FAM83A	protein_coding	206	0.209776	4557	3.28599e-16	2.92453e-14	FALSE
ENSG00000102409	BEX4	protein_coding	206	0.449043	1660	3.3174e-16	2.93711e-14	FALSE
ENSG00000042753	AP2S1	protein_coding	206	0.687969	5627	3.5845e-16	3.15715e-14	FALSE
ENSG00000167528	ZNF641	protein_coding	206	0.00441683	6268	3.63311e-16	3.18347e-14	FALSE
ENSG00000243137	PSG4	protein_coding	206	0.86638	6580	3.83943e-16	3.347e-14	FALSE
ENSG00000171444	MCC	protein_coding	206	0.00517877	10060	4.03552e-16	3.49999e-14	FALSE
ENSG00000277149	TYW1B	protein_coding	206	0.679139	5126	4.09281e-16	3.53166e-14	FALSE
ENSG00000038382	TRIO	protein_coding	206	0.0044304	6475	4.76057e-16	4.08712e-14	FALSE
ENSG00000182551	ADI1	protein_coding	206	0.00584716	5879	4.84726e-16	4.14063e-14	FALSE
ENSG00000189306	RRP7A	protein_coding	206	0.778767	6800	4.9319e-16	4.19187e-14	FALSE
ENSG00000223387	RP11-408H1.3	lincRNA	206	0.988071	5129	5.08119e-16	4.29727e-14	FALSE
ENSG00000223496	EXOSC6	protein_coding	206	0.558032	4505	5.89016e-16	4.95677e-14	FALSE
ENSG00000184515	BEX5	protein_coding	206	0.757751	2949	6.86833e-16	5.72637e-14	FALSE
ENSG00000079841	RIMS1	protein_coding	206	0.733832	8532	6.87205e-16	5.72637e-14	FALSE
ENSG00000145730	PAM	protein_coding	206	0.567327	6959	7.32199e-16	6.07154e-14	FALSE
ENSG00000240344	PPIL3	protein_coding	206	0.82542	4937	8.26332e-16	6.81884e-14	FALSE
ENSG00000131238	PPT1	protein_coding	206	0.00581199	5764	8.8474e-16	7.26555e-14	FALSE
ENSG00000172250	SERHL	processed_transcript	206	0.851917	6785	1.17838e-15	9.63042e-14	TRUE
ENSG00000198832	SELM	protein_coding	206	0.0080825	6772	1.35304e-15	1.10049e-13	FALSE
ENSG00000239332	LINC01119	lincRNA	206	0.79342	6725	1.49662e-15	1.21148e-13	FALSE
ENSG00000232628	RP11-365O16.3	sense_intronic	206	0.00998993	5899	1.58728e-15	1.27878e-13	FALSE
ENSG00000168765	GSTM4	protein_coding	206	0.858814	4807	1.7121e-15	1.37283e-13	FALSE
ENSG00000183542	KLRC4	protein_coding	206	0.893336	5202	2.04569e-15	1.63261e-13	FALSE
ENSG00000164761	TNFRSF11B	protein_coding	206	0.514655	6283	2.19726e-15	1.74538e-13	TRUE
ENSG00000110218	PANX1	protein_coding	206	0.00725237	6182	2.72495e-15	2.15448e-13	TRUE
ENSG00000057608	GDI2	protein_coding	206	0.00290786	8069	3.50325e-15	2.75703e-13	FALSE
ENSG00000100031	GGT1	protein_coding	206	0.647825	6232	3.54032e-15	2.77336e-13	FALSE
ENSG00000110042	DTX4	protein_coding	206	0.286341	5507	3.9181e-15	3.05522e-13	FALSE
ENSG00000002549	LAP3	protein_coding	206	0.00494564	6315	4.33049e-15	3.36137e-13	FALSE
ENSG00000181754	AMIGO1	protein_coding	206	0.68813	4759	4.37924e-15	3.38376e-13	FALSE
ENSG00000100280	AP1B1	protein_coding	206	0.274655	5524	4.49016e-15	3.45377e-13	FALSE
ENSG00000109323	MANBA	protein_coding	206	0.00595711	5838	5.00922e-15	3.83566e-13	FALSE
ENSG00000196937	FAM3C	protein_coding	206	0.668658	5535	5.29389e-15	4.03546e-13	TRUE
ENSG00000106049	HIBADH	protein_coding	206	0.0613186	6026	5.3228e-15	4.03939e-13	TRUE
ENSG00000259959	RP11-121C2.2	lincRNA	206	0.696365	5220	5.73887e-15	4.33578e-13	FALSE
ENSG00000173175	ADCY5	protein_coding	206	0.902387	6285	6.03e-15	4.53557e-13	TRUE
ENSG00000158623	COPG2	protein_coding	206	0.623773	5658	6.81893e-15	5.10639e-13	FALSE
ENSG00000183569	SERHL2	protein_coding	206	0.92097	6887	7.22265e-15	5.38499e-13	FALSE
ENSG00000115339	GALNT3	protein_coding	206	0.00528082	6261	7.52367e-15	5.58493e-13	TRUE
ENSG00000141252	VPS53	protein_coding	206	0.00461463	3544	7.59319e-15	5.61203e-13	FALSE
ENSG00000259459	RP11-321G12.1	lincRNA	206	0.560143	5899	8.04407e-15	5.91953e-13	FALSE
ENSG00000213462	ERV3-1	protein_coding	206	0.00745226	7211	1.20979e-14	8.86432e-13	FALSE
ENSG00000076554	TPD52	protein_coding	206	0.00512027	5286	1.21753e-14	8.88274e-13	FALSE
ENSG00000221923	ZNF880	protein_coding	206	0.00836402	7415	1.45604e-14	1.05724e-12	FALSE
ENSG00000172239	PAIP1	protein_coding	206	0.00322854	6138	1.46156e-14	1.05724e-12	FALSE
ENSG00000012779	ALOX5	protein_coding	206	0.00686863	5746	1.47251e-14	1.06064e-12	FALSE
ENSG00000164111	ANXA5	protein_coding	206	0.194189	6822	1.48376e-14	1.06424e-12	FALSE
ENSG00000099246	RAB18	protein_coding	206	0.00391193	7933	1.73348e-14	1.23813e-12	FALSE
ENSG00000064666	CNN2	protein_coding	206	0.00386487	4773	1.81563e-14	1.28738e-12	FALSE
ENSG00000206573	THUMPD3-AS1	antisense	206	0.00774321	5631	1.81759e-14	1.28738e-12	FALSE
ENSG00000188002	RP11-43F13.1	transcribed_unprocessed_pseudogene	206	0.865405	6498	2.02019e-14	1.42495e-12	FALSE
ENSG00000153292	ADGRF1	protein_coding	206	0.733013	5779	2.31949e-14	1.6293e-12	TRUE
ENSG00000184292	TACSTD2	protein_coding	206	0.420917	5425	2.73661e-14	1.91439e-12	FALSE
ENSG00000133433	GSTT2B	protein_coding	206	0.770763	5422	2.8052e-14	1.95433e-12	FALSE
ENSG00000211445	GPX3	protein_coding	206	0.00597733	5879	3.20211e-14	2.22174e-12	TRUE
ENSG00000164402	2023-09-08	protein_coding	206	0.00582953	4874	3.2786e-14	2.26557e-12	FALSE
ENSG00000076706	MCAM	protein_coding	206	0.0055199	4955	3.39664e-14	2.33763e-12	TRUE
ENSG00000141698	NT5C3B	protein_coding	206	0.55435	5060	4.04289e-14	2.77117e-12	FALSE
ENSG00000175611	LINC00476	processed_transcript	206	0.867133	5285	4.68211e-14	3.19094e-12	FALSE
ENSG00000198515	CNGA1	protein_coding	206	0.745666	5154	4.69283e-14	3.19094e-12	FALSE
ENSG00000166037	CEP57	protein_coding	206	0.621116	5631	5.56868e-14	3.77139e-12	FALSE
ENSG00000123427	METTL21B	protein_coding	206	0.49814	4265	5.75968e-14	3.88527e-12	FALSE
ENSG00000185112	FAM43A	protein_coding	206	0.62917	6918	6.1307e-14	4.1192e-12	TRUE
ENSG00000110768	GTF2H1	protein_coding	206	0.00604838	5714	6.61419e-14	4.42656e-12	FALSE
ENSG00000166275	BORCS7	protein_coding	206	0.00592477	4595	7.50401e-14	5.00238e-12	FALSE
ENSG00000135924	DNAJB2	protein_coding	206	0.00375411	5133	7.66108e-14	5.08714e-12	TRUE
ENSG00000110455	ACCS	protein_coding	206	0.00851725	5947	8.33093e-14	5.51041e-12	FALSE
ENSG00000242247	ARFGAP3	protein_coding	206	0.345161	7025	8.5379e-14	5.62542e-12	FALSE
ENSG00000225484	NUTM2B-AS1	antisense	206	0.00715994	8095	8.87715e-14	5.82636e-12	FALSE
ENSG00000170827	CELP	transcribed_unprocessed_pseudogene	206	0.00711024	6125	9.59392e-14	6.27258e-12	FALSE
ENSG00000127022	CANX	protein_coding	206	0.355406	7352	1.02351e-13	6.66615e-12	FALSE
ENSG00000198468	FLVCR1-AS1	lincRNA	206	0.983918	6297	1.08394e-13	7.00663e-12	FALSE
ENSG00000176920	FUT2	protein_coding	206	0.831087	6481	1.08403e-13	7.00663e-12	FALSE
ENSG00000214941	ZSWIM7	protein_coding	206	0.653553	5627	1.21597e-13	7.82955e-12	FALSE
ENSG00000075407	ZNF37A	protein_coding	206	0.00449558	7993	1.22056e-13	7.82955e-12	FALSE
ENSG00000178252	WDR6	protein_coding	206	0.412094	2969	1.24324e-13	7.94505e-12	FALSE
ENSG00000136717	BIN1	protein_coding	206	0.00692829	6866	1.31974e-13	8.40182e-12	FALSE
ENSG00000196972	SMIM10L2B	protein_coding	206	0.00812506	1846	1.3246e-13	8.40182e-12	FALSE
ENSG00000107957	SH3PXD2A	protein_coding	206	0.00713599	5528	1.4275e-13	9.02084e-12	FALSE
ENSG00000088280	ASAP3	protein_coding	206	0.471602	5056	1.46239e-13	9.2071e-12	FALSE
ENSG00000132199	ENOSF1	protein_coding	206	0.00654631	4892	1.62374e-13	1.01852e-11	FALSE
ENSG00000188505	NCCRP1	protein_coding	206	0.00668811	6626	1.65774e-13	1.03603e-11	FALSE
ENSG00000103423	DNAJA3	protein_coding	206	0.153681	6318	1.66579e-13	1.03724e-11	FALSE
ENSG00000102362	SYTL4	protein_coding	206	0.00659094	2751	1.74885e-13	1.08499e-11	FALSE
ENSG00000240356	RPL23AP7	transcribed_processed_pseudogene	206	0.00822878	5370	1.84096e-13	1.13798e-11	FALSE
ENSG00000176422	SPRYD4	protein_coding	206	0.00665939	3745	1.87595e-13	1.15541e-11	FALSE
ENSG00000146707	POMZP3	protein_coding	206	0.983545	5931	1.89355e-13	1.16204e-11	FALSE
ENSG00000097046	CDC7	protein_coding	206	0.00520306	5575	2.285e-13	1.39722e-11	FALSE
ENSG00000118873	RAB3GAP2	protein_coding	206	0.332018	6149	2.37169e-13	1.44503e-11	FALSE
ENSG00000073712	FERMT2	protein_coding	206	0.380026	6526	2.38382e-13	1.44723e-11	FALSE
ENSG00000169439	SDC2	protein_coding	206	0.49784	4853	2.41291e-13	1.45968e-11	TRUE
ENSG00000189339	SLC35E2B	protein_coding	206	0.516009	5052	2.4901e-13	1.50104e-11	FALSE
ENSG00000118680	MYL12B	protein_coding	206	0.213988	5127	2.56108e-13	1.53837e-11	FALSE
ENSG00000113924	HGD	protein_coding	206	0.423885	6475	2.60761e-13	1.5608e-11	FALSE
ENSG00000272279	RP11-157J24.2	lincRNA	206	0.00990628	5378	2.83596e-13	1.69153e-11	FALSE
ENSG00000168077	SCARA3	protein_coding	206	0.00531619	7229	2.87224e-13	1.70718e-11	FALSE
ENSG00000115896	PLCL1	protein_coding	206	0.721468	5130	3.26745e-13	1.93531e-11	FALSE
ENSG00000166268	MYRFL	protein_coding	206	0.934595	7390	3.28463e-13	1.93873e-11	FALSE
ENSG00000159871	LYPD5	protein_coding	206	0.686473	7770	3.34994e-13	1.97044e-11	FALSE
ENSG00000214174	AMZ2P1	transcribed_unprocessed_pseudogene	206	0.854351	4678	4.23098e-13	2.48008e-11	FALSE
ENSG00000127838	PNKD	protein_coding	206	0.675372	5101	4.70029e-13	2.74571e-11	FALSE
ENSG00000124831	LRRFIP1	protein_coding	206	0.140065	7485	4.72473e-13	2.75054e-11	FALSE
ENSG00000168528	SERINC2	protein_coding	206	0.00451057	4874	4.91509e-13	2.85159e-11	FALSE
ENSG00000133789	SWAP70	protein_coding	206	0.00424095	6811	5.09799e-13	2.94764e-11	TRUE
ENSG00000134809	TIMM10	protein_coding	206	0.219818	6300	5.79347e-13	3.33841e-11	FALSE
ENSG00000039139	DNAH5	protein_coding	206	0.00705638	6519	5.91737e-13	3.39829e-11	FALSE
ENSG00000167526	RPL13	protein_coding	206	0.332889	6074	6.87215e-13	3.93332e-11	FALSE
ENSG00000248932	RP11-319G6.1	antisense	206	0.719645	5624	6.90789e-13	3.94051e-11	TRUE
ENSG00000095261	PSMD5	protein_coding	206	0.599939	4139	8.16434e-13	4.64166e-11	FALSE
ENSG00000089472	HEPH	protein_coding	206	0.564099	3101	8.85861e-13	5.01958e-11	FALSE
ENSG00000196159	FAT4	protein_coding	206	0.723619	7560	9.43389e-13	5.3278e-11	FALSE
ENSG00000171903	CYP4F11	protein_coding	206	0.0095778	7230	1.09238e-12	6.1488e-11	FALSE
ENSG00000130348	QRSL1	protein_coding	206	0.00581835	5805	1.13322e-12	6.35763e-11	FALSE
ENSG00000100299	ARSA	protein_coding	206	0.582511	4471	1.18838e-12	6.64516e-11	FALSE
ENSG00000173226	IQCB1	protein_coding	206	0.00676635	6725	1.20988e-12	6.7432e-11	FALSE
ENSG00000179889	PDXDC1	protein_coding	206	0.297549	2787	1.26181e-12	7.00964e-11	FALSE
ENSG00000106025	TSPAN12	protein_coding	206	0.465704	5417	1.3392e-12	7.41533e-11	TRUE
ENSG00000198034	RPS4X	protein_coding	206	0.277725	1813	1.4806e-12	8.17166e-11	FALSE
ENSG00000021300	PLEKHB1	protein_coding	206	0.535133	5169	1.48806e-12	8.18626e-11	FALSE
ENSG00000160221	C21orf33	protein_coding	206	0.578944	4903	1.51203e-12	8.29129e-11	FALSE
ENSG00000137968	SLC44A5	protein_coding	206	0.404974	6557	1.53263e-12	8.37723e-11	FALSE
ENSG00000173930	SLCO4C1	protein_coding	206	0.610707	7690	1.55259e-12	8.45913e-11	FALSE
ENSG00000246898	LINC00920	lincRNA	206	0.904022	4727	1.79615e-12	9.75487e-11	FALSE
ENSG00000182253	SYNM	protein_coding	206	0.739925	6538	1.86676e-12	1.01061e-10	FALSE
ENSG00000100883	SRP54	protein_coding	206	0.00384895	6428	1.87757e-12	1.01323e-10	FALSE
ENSG00000130414	NDUFA10	protein_coding	206	0.408381	7336	1.93429e-12	1.03981e-10	FALSE
ENSG00000121691	CAT	protein_coding	206	0.382418	6026	1.93905e-12	1.03981e-10	FALSE
ENSG00000111788	RP11-22B23.1	unprocessed_pseudogene	206	0.781864	6304	2.06302e-12	1.10281e-10	FALSE
ENSG00000108639	SYNGR2	protein_coding	206	0.00550565	6191	2.10104e-12	1.11961e-10	FALSE
ENSG00000180185	FAHD1	protein_coding	206	0.635669	5963	2.18553e-12	1.16099e-10	FALSE
ENSG00000115677	HDLBP	protein_coding	206	0.219224	6243	2.30119e-12	1.21863e-10	FALSE
ENSG00000066827	ZFAT	protein_coding	206	0.190433	7035	2.56811e-12	1.3537e-10	TRUE
ENSG00000138688	KIAA1109	protein_coding	206	0.184979	7303	2.57943e-12	1.3537e-10	TRUE
ENSG00000189280	GJB5	protein_coding	206	0.136653	4447	2.58015e-12	1.3537e-10	FALSE
ENSG00000133313	CNDP2	protein_coding	206	0.00304129	5302	2.6167e-12	1.36865e-10	FALSE
ENSG00000185345	PARK2	protein_coding	206	0.7819	10584	2.69153e-12	1.40348e-10	FALSE
ENSG00000165171	WBSCR27	protein_coding	206	0.697562	2959	2.76246e-12	1.43606e-10	FALSE
ENSG00000179163	FUCA1	protein_coding	206	0.546331	5272	2.92074e-12	1.5092e-10	FALSE
ENSG00000250508	RP11-757G1.6	lincRNA	206	0.942258	5587	2.92091e-12	1.5092e-10	FALSE
ENSG00000120253	NUP43	protein_coding	206	0.00562086	6314	3.05757e-12	1.57502e-10	FALSE
ENSG00000112378	PERP	protein_coding	206	0.441893	6141	3.41077e-12	1.75165e-10	TRUE
ENSG00000166946	CCNDBP1	protein_coding	206	0.559179	3634	3.5529e-12	1.81915e-10	TRUE
ENSG00000069702	TGFBR3	protein_coding	206	0.373335	6038	3.67844e-12	1.87777e-10	TRUE
ENSG00000213809	KLRK1	protein_coding	206	0.880404	5319	3.84717e-12	1.95803e-10	FALSE
ENSG00000130303	BST2	protein_coding	206	0.0060752	5975	4.46951e-12	2.26798e-10	FALSE
ENSG00000197958	RPL12	protein_coding	206	0.331082	4700	5.56164e-12	2.81376e-10	FALSE
ENSG00000231345	BEND3P1	transcribed_processed_pseudogene	206	0.974874	5066	5.93171e-12	2.99208e-10	FALSE
ENSG00000214087	ARL16	protein_coding	206	0.851191	7153	6.12501e-12	3.08045e-10	FALSE
ENSG00000204147	ASAH2B	protein_coding	206	0.0086548	5161	6.25728e-12	3.13351e-10	FALSE
ENSG00000255666	RP11-867G2.6	lincRNA	206	0.00881872	5767	6.26739e-12	3.13351e-10	FALSE
ENSG00000204789	ZNF204P	processed_pseudogene	206	0.00745963	6575	7.28655e-12	3.63238e-10	FALSE
ENSG00000065060	UHRF1BP1	protein_coding	206	0.390294	6791	7.46459e-12	3.71025e-10	FALSE
ENSG00000111725	PRKAB1	protein_coding	206	0.527882	5229	8.40318e-12	4.1646e-10	FALSE
ENSG00000115468	EFHD1	protein_coding	206	0.386339	5838	8.50085e-12	4.20075e-10	FALSE
ENSG00000203666	EFCAB2	protein_coding	206	0.926317	5645	8.94765e-12	4.40873e-10	FALSE
ENSG00000137168	PPIL1	protein_coding	206	0.716834	5984	9.96754e-12	4.89706e-10	FALSE
ENSG00000172915	NBEA	protein_coding	206	0.819356	7322	1.09954e-11	5.38648e-10	TRUE
ENSG00000106541	AGR2	protein_coding	206	0.00896676	6782	1.16785e-11	5.7046e-10	TRUE
ENSG00000105538	RASIP1	protein_coding	206	0.00860413	6529	1.17119e-11	5.7046e-10	FALSE
ENSG00000055955	ITIH4	protein_coding	206	0.00601605	4330	1.19225e-11	5.77985e-10	FALSE
ENSG00000186522	2023-09-10	protein_coding	206	0.00497877	4145	1.19344e-11	5.77985e-10	FALSE
ENSG00000227775	RP1-283E3.4	transcribed_processed_pseudogene	206	0.853879	5058	1.22347e-11	5.90846e-10	FALSE
ENSG00000254986	DPP3	protein_coding	206	0.0049464	3820	1.24105e-11	5.97638e-10	FALSE
ENSG00000151365	THRSP	protein_coding	206	0.38142	5360	1.26689e-11	6.08358e-10	FALSE
ENSG00000183020	AP2A2	protein_coding	206	0.487868	5098	1.31561e-11	6.29973e-10	FALSE
ENSG00000143162	CREG1	protein_coding	206	0.00550699	5760	1.37495e-11	6.56539e-10	FALSE
ENSG00000137672	TRPC6	protein_coding	206	0.421544	8577	1.38108e-11	6.57618e-10	FALSE
ENSG00000077157	PPP1R12B	protein_coding	206	0.535929	5236	1.68197e-11	7.98654e-10	FALSE
ENSG00000170430	MGMT	protein_coding	206	0.666551	7330	1.72578e-11	8.15357e-10	FALSE
ENSG00000138095	LRPPRC	protein_coding	206	0.00312224	6882	1.72674e-11	8.15357e-10	FALSE
ENSG00000170500	LONRF2	protein_coding	206	0.00517693	5762	1.90129e-11	8.95292e-10	TRUE
ENSG00000204070	SYS1	protein_coding	206	0.564385	5660	1.9375e-11	9.09822e-10	FALSE
ENSG00000198794	SCAMP5	protein_coding	206	0.946807	4003	1.96807e-11	9.21631e-10	FALSE
ENSG00000154856	APCDD1	protein_coding	206	0.00839247	5524	2.0254e-11	9.45873e-10	FALSE
ENSG00000089006	SNX5	protein_coding	206	0.00437034	7023	2.0351e-11	9.47799e-10	FALSE
ENSG00000165215	CLDN3	protein_coding	206	0.00400441	3149	2.12518e-11	9.87047e-10	FALSE
ENSG00000164237	CMBL	protein_coding	206	0.00721284	6061	2.29643e-11	1.06368e-09	FALSE
ENSG00000166847	DCTN5	protein_coding	206	0.00399113	5489	2.33297e-11	1.07767e-09	FALSE
ENSG00000164307	ERAP1	protein_coding	206	0.504817	6790	2.45692e-11	1.13185e-09	FALSE
ENSG00000099810	MTAP	protein_coding	206	0.347266	6337	2.52385e-11	1.15954e-09	FALSE
ENSG00000054938	CHRDL2	protein_coding	206	0.0038153	5581	2.59606e-11	1.1895e-09	FALSE
ENSG00000204179	PTPN20	protein_coding	206	0.630527	2636	2.94149e-11	1.34415e-09	FALSE
ENSG00000154640	BTG3	protein_coding	206	0.743859	5248	2.98303e-11	1.35948e-09	TRUE
ENSG00000223715	LINC01208	lincRNA	206	0.00947797	6087	3.07651e-11	1.39788e-09	FALSE
ENSG00000151470	C4orf33	protein_coding	206	0.00680579	5761	3.08374e-11	1.39788e-09	FALSE
ENSG00000094755	GABRP	protein_coding	206	0.742244	4985	3.10706e-11	1.40471e-09	FALSE
ENSG00000237667	LINC01115	lincRNA	206	0.595464	6127	3.45314e-11	1.55703e-09	FALSE
ENSG00000187134	AKR1C1	protein_coding	206	0.326906	7619	3.48033e-11	1.56514e-09	FALSE
ENSG00000213221	DNLZ	protein_coding	206	0.896473	5367	3.54232e-11	1.58881e-09	FALSE
ENSG00000162692	VCAM1	protein_coding	206	0.00843034	6036	3.55633e-11	1.5909e-09	TRUE
ENSG00000109084	TMEM97	protein_coding	206	0.0071092	3578	3.93757e-11	1.75682e-09	FALSE
ENSG00000111328	CDK2AP1	protein_coding	206	0.386911	5700	4.30885e-11	1.91744e-09	FALSE
ENSG00000146535	GNA12	protein_coding	206	0.00451486	9148	4.57233e-11	2.02937e-09	FALSE
ENSG00000159763	PIP	protein_coding	206	0.922271	2744	4.73932e-11	2.09801e-09	TRUE
ENSG00000155659	VSIG4	protein_coding	206	0.719922	2895	4.90825e-11	2.16715e-09	FALSE
ENSG00000090487	SPG21	protein_coding	206	0.486732	4874	4.98946e-11	2.1973e-09	FALSE
ENSG00000134775	FHOD3	protein_coding	206	0.664755	5820	5.53156e-11	2.42776e-09	FALSE
ENSG00000231817	LINC01198	lincRNA	206	0.00700405	5741	5.54133e-11	2.42776e-09	FALSE
ENSG00000225778	PROSER2-AS1	antisense	206	0.976513	6389	5.70219e-11	2.49181e-09	FALSE
ENSG00000054219	LY75	protein_coding	206	0.599554	7352	5.82879e-11	2.54061e-09	FALSE
ENSG00000234719	RP11-166B2.1	protein_coding	206	0.997005	9167	6.15255e-11	2.67486e-09	FALSE
ENSG00000165140	FBP1	protein_coding	206	0.474688	6037	6.33145e-11	2.74562e-09	TRUE
ENSG00000146276	GABRR1	protein_coding	206	0.909011	5612	6.4485e-11	2.78926e-09	TRUE
ENSG00000167323	STIM1	protein_coding	206	0.664098	8589	6.62124e-11	2.85671e-09	FALSE
ENSG00000196878	LAMB3	protein_coding	206	0.614578	5949	7.04944e-11	3.03376e-09	FALSE
ENSG00000111752	PHC1	protein_coding	206	0.565495	5576	8.3e-11	3.55978e-09	FALSE
ENSG00000204272	LINC01420	protein_coding	206	0.769486	3845	8.3241e-11	3.55978e-09	FALSE
ENSG00000241945	PWP2	protein_coding	206	0.0093405	4882	8.33457e-11	3.55978e-09	FALSE
ENSG00000164978	NUDT2	protein_coding	206	0.00856307	5874	9.06183e-11	3.8607e-09	FALSE
ENSG00000154175	ABI3BP	protein_coding	206	0.829954	6474	9.15951e-11	3.89256e-09	FALSE
ENSG00000103248	MTHFSD	protein_coding	206	0.665358	7232	9.36105e-11	3.96829e-09	FALSE
ENSG00000167741	GGT6	protein_coding	206	0.499646	6650	9.60321e-11	4.06082e-09	FALSE
ENSG00000112796	ENPP5	protein_coding	206	0.323823	5402	9.718e-11	4.09916e-09	FALSE
ENSG00000108592	FTSJ3	protein_coding	206	0.601255	3859	9.887e-11	4.16013e-09	FALSE
ENSG00000166928	MS4A14	protein_coding	206	0.632238	5367	1.08523e-10	4.55502e-09	FALSE
ENSG00000276045	ORAI1	protein_coding	206	0.535136	6567	1.10031e-10	4.60694e-09	FALSE
ENSG00000140538	NTRK3	protein_coding	206	0.00731597	6846	1.118e-10	4.6695e-09	FALSE
ENSG00000250425	OR7E35P	unprocessed_pseudogene	206	0.558186	8587	1.1576e-10	4.82305e-09	TRUE
ENSG00000283473	AC104304.4	protein_coding	206	0.679585	5258	1.2241e-10	5.08765e-09	FALSE
ENSG00000236682	AC068282.3	lincRNA	206	0.00949371	6808	1.24053e-10	5.14336e-09	FALSE
ENSG00000126005	MMP24-AS1	protein_coding	206	0.00574664	4489	1.33481e-10	5.52079e-09	FALSE
ENSG00000112164	GLP1R	protein_coding	206	0.718873	6771	1.43311e-10	5.91297e-09	FALSE
ENSG00000146833	TRIM4	protein_coding	206	0.450989	4671	1.45067e-10	5.97093e-09	FALSE
ENSG00000163220	S100A9	protein_coding	206	0.474898	4620	1.58418e-10	6.5047e-09	TRUE
ENSG00000108395	TRIM37	protein_coding	206	0.39873	4181	1.63373e-10	6.67689e-09	FALSE
ENSG00000096433	ITPR3	protein_coding	206	0.00663053	6056	1.63397e-10	6.67689e-09	FALSE
ENSG00000103460	TOX3	protein_coding	206	0.909271	5479	1.65176e-10	6.7334e-09	TRUE
ENSG00000224877	C17orf89	protein_coding	206	0.283351	7072	1.6604e-10	6.75243e-09	FALSE
ENSG00000110074	FOXRED1	protein_coding	206	0.00675584	6114	1.79652e-10	7.28855e-09	FALSE
ENSG00000134184	GSTM1	protein_coding	206	1.00047	4795	1.83255e-10	7.41703e-09	FALSE
ENSG00000175287	PHYHD1	protein_coding	206	0.00811918	5308	1.84044e-10	7.43127e-09	FALSE
ENSG00000225733	FGD5-AS1	antisense	206	0.319116	5747	1.9025e-10	7.66365e-09	FALSE
ENSG00000145476	CYP4V2	protein_coding	206	0.634493	5848	2.19839e-10	8.82821e-09	FALSE
ENSG00000091592	NLRP1	protein_coding	206	0.690808	6945	2.20199e-10	8.82821e-09	TRUE
ENSG00000144677	CTDSPL	protein_coding	206	0.00641848	5222	2.40909e-10	9.63579e-09	FALSE
ENSG00000125618	PAX8	protein_coding	206	0.00928693	5604	2.43951e-10	9.73456e-09	FALSE
ENSG00000151208	DLG5	protein_coding	206	0.564959	5497	2.47906e-10	9.86921e-09	TRUE
ENSG00000184227	ACOT1	protein_coding	206	0.00881117	6824	2.65605e-10	1.05491e-08	FALSE
ENSG00000164587	RPS14	protein_coding	206	0.25268	5958	2.85147e-10	1.12905e-08	FALSE
ENSG00000073350	LLGL2	protein_coding	206	0.00469016	6231	2.85601e-10	1.12905e-08	FALSE
ENSG00000196756	SNHG17	processed_transcript	206	0.00798814	5016	2.94065e-10	1.15982e-08	FALSE
ENSG00000187741	FANCA	protein_coding	206	0.58342	5461	2.99282e-10	1.17766e-08	FALSE
ENSG00000186184	POLR1D	protein_coding	206	0.00491804	6671	3.18828e-10	1.25168e-08	FALSE
ENSG00000260135	RP11-212I21.2	lincRNA	206	0.00729689	5830	3.28478e-10	1.28659e-08	FALSE
ENSG00000088992	TESC	protein_coding	206	0.945159	5242	3.54121e-10	1.38384e-08	FALSE
ENSG00000106477	CEP41	protein_coding	206	0.623784	5436	3.63745e-10	1.41819e-08	TRUE
ENSG00000151929	BAG3	protein_coding	206	0.679774	6329	3.96874e-10	1.54381e-08	TRUE
ENSG00000124440	HIF3A	protein_coding	206	0.84666	5550	3.98287e-10	1.54577e-08	TRUE
ENSG00000269893	SNHG8	lincRNA	206	0.543278	6500	4.11e-10	1.59148e-08	FALSE
ENSG00000165704	HPRT1	protein_coding	206	0.644656	1657	4.2831e-10	1.65474e-08	FALSE
ENSG00000048540	LMO3	protein_coding	206	0.00691308	3705	4.30955e-10	1.66118e-08	TRUE
ENSG00000256537	SMIM10L1	protein_coding	206	0.969555	4311	4.74739e-10	1.82581e-08	FALSE
ENSG00000228639	AC005152.3	lincRNA	206	0.00816929	4630	5.19579e-10	1.99375e-08	FALSE
ENSG00000169862	CTNND2	protein_coding	206	0.789922	8222	5.24e-10	2.00486e-08	TRUE
ENSG00000148300	REXO4	protein_coding	206	0.586187	6399	5.24833e-10	2.00486e-08	FALSE
ENSG00000075234	TTC38	protein_coding	206	0.210311	6309	5.46281e-10	2.08211e-08	FALSE
ENSG00000177697	CD151	protein_coding	206	0.452189	4855	5.6747e-10	2.15804e-08	FALSE
ENSG00000124588	NQO2	protein_coding	206	0.783217	6193	5.8161e-10	2.20687e-08	FALSE
ENSG00000173801	JUP	protein_coding	206	0.00382919	5227	6.00782e-10	2.27454e-08	FALSE
ENSG00000197943	PLCG2	protein_coding	206	0.0883637	9840	6.15271e-10	2.32422e-08	TRUE
ENSG00000205682	RP11-798L4.1	lincRNA	206	0.00830646	6559	6.33784e-10	2.38885e-08	FALSE
ENSG00000259065	RP5-1021I20.1	antisense	206	0.01005	6906	6.35315e-10	2.38932e-08	FALSE
ENSG00000129657	SEC14L1	protein_coding	206	0.31634	6799	6.66019e-10	2.49926e-08	TRUE
ENSG00000166825	ANPEP	protein_coding	206	0.566353	5799	6.90384e-10	2.58499e-08	FALSE
ENSG00000197816	CCDC180	protein_coding	206	0.715616	5597	7.26682e-10	2.71492e-08	FALSE
ENSG00000104055	TGM5	protein_coding	206	0.852503	3568	7.60386e-10	2.83461e-08	FALSE
ENSG00000236882	LINC01554	lincRNA	206	0.707267	4663	8.33752e-10	3.1013e-08	FALSE
ENSG00000175567	UCP2	protein_coding	206	0.598976	5205	8.42003e-10	3.12515e-08	FALSE
ENSG00000178381	ZFAND2A	protein_coding	206	0.735093	8194	9.27111e-10	3.43354e-08	FALSE
ENSG00000196526	AFAP1	protein_coding	206	0.00712944	7629	9.38773e-10	3.46917e-08	FALSE
ENSG00000081041	CXCL2	protein_coding	206	0.00494826	4606	9.57525e-10	3.5308e-08	FALSE
ENSG00000170100	ZNF778	protein_coding	206	0.00621565	7224	9.72428e-10	3.57799e-08	FALSE
ENSG00000176194	CIDEA	protein_coding	206	0.350363	6765	9.99355e-10	3.66912e-08	FALSE
ENSG00000142794	NBPF3	protein_coding	206	0.0084463	7209	1.02092e-09	3.74022e-08	FALSE
ENSG00000129946	SHC2	protein_coding	206	0.74623	3543	1.04474e-09	3.81925e-08	FALSE
ENSG00000105499	PLA2G4C	protein_coding	206	0.497585	6215	1.05554e-09	3.85046e-08	FALSE
ENSG00000018408	WWTR1	protein_coding	206	0.00424739	6764	1.06713e-09	3.8844e-08	FALSE
ENSG00000162836	ACP6	protein_coding	206	0.00813512	4920	1.08234e-09	3.93135e-08	FALSE
ENSG00000236397	DDX11L2	unprocessed_pseudogene	206	0.00989599	5369	1.11916e-09	4.05642e-08	FALSE
ENSG00000263753	LINC00667	lincRNA	206	0.577217	5122	1.24857e-09	4.51488e-08	FALSE
ENSG00000084207	GSTP1	protein_coding	206	0.610603	4782	1.25096e-09	4.51488e-08	FALSE
ENSG00000189431	RASSF10	protein_coding	206	0.863753	6144	1.26372e-09	4.55127e-08	FALSE
ENSG00000196961	AP2A1	protein_coding	206	0.423004	5127	1.27566e-09	4.58455e-08	FALSE
ENSG00000275074	NUDT18	protein_coding	206	0.00810833	5549	1.30872e-09	4.69345e-08	FALSE
ENSG00000066084	DIP2B	protein_coding	206	0.419576	5131	1.3229e-09	4.73431e-08	FALSE
ENSG00000073050	XRCC1	protein_coding	206	0.00677146	7570	1.37508e-09	4.91071e-08	FALSE
ENSG00000139970	RTN1	protein_coding	206	0.714723	6755	1.55068e-09	5.52621e-08	FALSE
ENSG00000065809	FAM107B	protein_coding	206	0.00383687	7935	1.563e-09	5.55846e-08	TRUE
ENSG00000166750	SLFN5	protein_coding	206	0.304431	4787	1.56712e-09	5.56148e-08	FALSE
ENSG00000133048	CHI3L1	protein_coding	206	0.498507	4544	1.5778e-09	5.58771e-08	FALSE
ENSG00000228696	ARL17B	protein_coding	206	0.974694	2886	1.58666e-09	5.60741e-08	FALSE
ENSG00000137877	SPTBN5	protein_coding	206	0.00621332	5680	1.65196e-09	5.82607e-08	FALSE
ENSG00000198624	CCDC69	protein_coding	206	0.559397	6275	1.80167e-09	6.34091e-08	TRUE
ENSG00000163785	RYK	protein_coding	206	0.218425	5874	1.84993e-09	6.49731e-08	TRUE
ENSG00000168961	LGALS9	protein_coding	206	0.517773	4550	1.88055e-09	6.59123e-08	FALSE
ENSG00000163069	SGCB	protein_coding	206	0.843832	3055	1.91377e-09	6.69386e-08	FALSE
ENSG00000143776	CDC42BPA	protein_coding	206	0.611472	7605	1.95894e-09	6.83779e-08	FALSE
ENSG00000087301	TXNDC16	protein_coding	206	0.00652635	7116	2.23319e-09	7.7791e-08	TRUE
ENSG00000136869	TLR4	protein_coding	206	0.437356	5754	2.30232e-09	7.9982e-08	TRUE
ENSG00000272398	CD24	protein_coding	206	0.390613	5844	2.3055e-09	7.9982e-08	TRUE
ENSG00000151458	ANKRD50	protein_coding	206	0.00539541	7017	2.57087e-09	8.90066e-08	TRUE
ENSG00000072210	ALDH3A2	protein_coding	206	0.323291	3387	2.58194e-09	8.92081e-08	FALSE
ENSG00000189051	RNF222	protein_coding	206	0.922143	5060	2.62734e-09	9.05441e-08	FALSE
ENSG00000003989	SLC7A2	protein_coding	206	0.164931	10515	2.63126e-09	9.05441e-08	TRUE
ENSG00000145425	RPS3A	protein_coding	206	0.00307753	4994	2.69472e-09	9.25405e-08	FALSE
ENSG00000198496	NBR2	transcribed_unprocessed_pseudogene	206	0.362653	4062	2.77953e-09	9.52605e-08	FALSE
ENSG00000115170	ACVR1	protein_coding	206	0.239376	5482	2.79766e-09	9.5689e-08	TRUE
ENSG00000135447	PPP1R1A	protein_coding	206	0.631793	5563	2.85909e-09	9.75937e-08	TRUE
ENSG00000159228	CBR1	protein_coding	206	0.752823	6766	2.87877e-09	9.80686e-08	FALSE
ENSG00000042493	CAPG	protein_coding	206	0.517896	6239	2.89732e-09	9.85031e-08	FALSE
ENSG00000099290	FAM21A	protein_coding	206	0.182413	5714	3.01013e-09	1.02134e-07	FALSE
ENSG00000152463	OLAH	protein_coding	206	0.00331974	6942	3.0418e-09	1.03003e-07	FALSE
ENSG00000129347	KRI1	protein_coding	206	0.00589436	6268	3.23484e-09	1.09124e-07	FALSE
ENSG00000126878	AIF1L	protein_coding	206	0.294391	5356	3.2354e-09	1.09124e-07	FALSE
ENSG00000169550	MUC15	protein_coding	206	0.00413255	8800	3.48229e-09	1.17067e-07	FALSE
ENSG00000120669	SOHLH2	protein_coding	206	0.00963673	5676	3.48467e-09	1.17067e-07	FALSE
ENSG00000180398	MCFD2	protein_coding	206	0.00400183	6681	3.53932e-09	1.18668e-07	FALSE
ENSG00000215837	SDHAP2	transcribed_unprocessed_pseudogene	206	0.654926	6905	3.76725e-09	1.26062e-07	FALSE
ENSG00000167695	FAM57A	protein_coding	206	0.00843224	3546	3.92385e-09	1.31044e-07	FALSE
ENSG00000237470	DCLRE1CP1	unprocessed_pseudogene	206	0.891474	6905	3.99122e-09	1.33033e-07	FALSE
ENSG00000137806	NDUFAF1	protein_coding	206	0.545759	5851	4.00906e-09	1.33366e-07	FALSE
ENSG00000109205	ODAM	protein_coding	206	0.769146	7531	4.07767e-09	1.35383e-07	FALSE
ENSG00000144283	PKP4	protein_coding	206	0.00609863	6895	4.19347e-09	1.38957e-07	FALSE
ENSG00000067992	PDK3	protein_coding	206	0.534718	3543	4.31524e-09	1.42714e-07	FALSE
ENSG00000235109	ZSCAN31	protein_coding	206	0.00764799	5206	4.39435e-09	1.4467e-07	TRUE
ENSG00000198825	INPP5F	protein_coding	206	0.452058	6719	4.39533e-09	1.4467e-07	FALSE
ENSG00000244879	GABPB1-AS1	antisense	206	0.00702249	6862	4.39994e-09	1.4467e-07	FALSE
ENSG00000115310	RTN4	protein_coding	206	0.471893	8128	4.54584e-09	1.49179e-07	FALSE
ENSG00000196139	AKR1C3	protein_coding	206	0.0674059	7776	5.2184e-09	1.7092e-07	FALSE
ENSG00000156398	SFXN2	protein_coding	206	0.00611103	4360	5.23145e-09	1.71018e-07	FALSE
ENSG00000142937	RPS8	protein_coding	206	0.0022772	4981	5.30184e-09	1.72987e-07	FALSE
ENSG00000115423	DNAH6	protein_coding	206	0.00896727	6626	5.39655e-09	1.75739e-07	FALSE
ENSG00000162782	TDRD5	protein_coding	206	0.790439	7594	5.6007e-09	1.82029e-07	FALSE
ENSG00000168610	STAT3	protein_coding	206	0.347138	4375	5.6111e-09	1.82029e-07	FALSE
ENSG00000040531	CTNS	protein_coding	206	0.00627723	5800	5.66056e-09	1.83284e-07	FALSE
ENSG00000127249	ATP13A4	protein_coding	206	0.00445755	6056	5.77737e-09	1.8671e-07	FALSE
ENSG00000162409	PRKAA2	protein_coding	206	0.00432976	6542	6.40192e-09	2.06501e-07	FALSE
ENSG00000081479	LRP2	protein_coding	206	0.00515942	7159	6.66191e-09	2.14481e-07	TRUE
ENSG00000149089	APIP	protein_coding	206	0.00675903	5702	6.87102e-09	2.20795e-07	FALSE
ENSG00000105339	DENND3	protein_coding	206	0.00492063	5639	6.96894e-09	2.23519e-07	FALSE
ENSG00000163029	SMC6	protein_coding	206	0.484668	7516	7.01665e-09	2.24625e-07	FALSE
ENSG00000205809	KLRC2	protein_coding	206	0.935301	5230	7.31912e-09	2.33868e-07	FALSE
ENSG00000150551	LYPD1	protein_coding	206	0.548882	5039	7.53546e-09	2.40329e-07	FALSE
ENSG00000086102	NFX1	protein_coding	206	0.519531	6835	7.63518e-09	2.43053e-07	FALSE
ENSG00000165621	OXGR1	protein_coding	206	0.00969352	4635	7.73613e-09	2.45806e-07	FALSE
ENSG00000254999	BRK1	protein_coding	206	0.592299	5396	8.14483e-09	2.5831e-07	FALSE
ENSG00000162817	C1orf115	protein_coding	206	0.582767	6209	8.9904e-09	2.84596e-07	FALSE
ENSG00000134222	PSRC1	protein_coding	206	0.931587	4541	9.05801e-09	2.85933e-07	FALSE
ENSG00000163864	NMNAT3	protein_coding	206	0.458255	5536	9.07527e-09	2.85933e-07	FALSE
ENSG00000111670	GNPTAB	protein_coding	206	0.461639	5908	9.08311e-09	2.85933e-07	FALSE
ENSG00000153201	RANBP2	protein_coding	206	0.447544	6102	9.18385e-09	2.8857e-07	FALSE
ENSG00000079277	MKNK1	protein_coding	206	0.00565603	5423	9.27234e-09	2.90813e-07	FALSE
ENSG00000173726	TOMM20	protein_coding	206	0.3234	5065	9.34847e-09	2.9266e-07	FALSE
ENSG00000148296	SURF6	protein_coding	206	0.626638	6358	9.43888e-09	2.94948e-07	FALSE
ENSG00000101751	POLI	protein_coding	206	0.637924	7171	9.55845e-09	2.98136e-07	FALSE
ENSG00000148110	MFSD14B	protein_coding	206	0.448716	6269	9.65568e-09	3.00617e-07	FALSE
ENSG00000251615	RP11-774O3.3	lincRNA	206	0.836493	7448	1.01166e-08	3.14249e-07	FALSE
ENSG00000106733	NMRK1	protein_coding	206	0.596758	5765	1.01305e-08	3.14249e-07	FALSE
ENSG00000110436	SLC1A2	protein_coding	206	0.404421	6478	1.05191e-08	3.25709e-07	FALSE
ENSG00000168143	FAM83B	protein_coding	206	0.00828619	7604	1.14688e-08	3.54469e-07	TRUE
ENSG00000142156	COL6A1	protein_coding	206	0.0086039	5924	1.2192e-08	3.76138e-07	FALSE
ENSG00000166823	MESP1	protein_coding	206	0.75343	5558	1.25421e-08	3.86238e-07	FALSE
ENSG00000104522	TSTA3	protein_coding	206	0.00576114	5144	1.25845e-08	3.86843e-07	FALSE
ENSG00000227403	AC009299.3	lincRNA	206	0.94084	4916	1.28305e-08	3.93693e-07	FALSE
ENSG00000121350	PYROXD1	protein_coding	206	0.00559495	7134	1.30831e-08	4.0072e-07	FALSE
ENSG00000161281	COX7A1	protein_coding	206	0.943683	5775	1.33106e-08	4.06955e-07	FALSE
ENSG00000165752	STK32C	protein_coding	206	0.00616262	7779	1.34302e-08	4.09874e-07	FALSE
ENSG00000142207	URB1	protein_coding	206	0.447911	5710	1.37622e-08	4.19254e-07	FALSE
ENSG00000163347	CLDN1	protein_coding	206	0.00639551	7348	1.39177e-08	4.23108e-07	TRUE
ENSG00000085733	CTTN	protein_coding	206	0.194334	6240	1.39414e-08	4.23108e-07	FALSE
ENSG00000111859	NEDD9	protein_coding	206	0.442921	6781	1.39634e-08	4.23108e-07	FALSE
ENSG00000136247	ZDHHC4	protein_coding	206	0.744171	9267	1.40634e-08	4.2538e-07	FALSE
ENSG00000135778	NTPCR	protein_coding	206	0.351031	6763	1.42461e-08	4.30141e-07	FALSE
ENSG00000198771	RCSD1	protein_coding	206	0.00524206	5842	1.48239e-08	4.46793e-07	TRUE
ENSG00000174652	ZNF266	protein_coding	206	0.67102	6253	1.55358e-08	4.67421e-07	FALSE
ENSG00000079785	DDX1	protein_coding	206	0.354208	5239	1.56397e-08	4.69064e-07	FALSE
ENSG00000106610	STAG3L4	transcribed_unprocessed_pseudogene	206	0.495109	9237	1.56456e-08	4.69064e-07	FALSE
ENSG00000119326	CTNNAL1	protein_coding	206	0.572181	7675	1.61592e-08	4.8361e-07	FALSE
ENSG00000280670	CCDC163	protein_coding	206	0.947136	4918	1.61994e-08	4.83961e-07	FALSE
ENSG00000168385	2023-09-02	protein_coding	206	0.00269795	5854	1.65597e-08	4.93857e-07	FALSE
ENSG00000127311	HELB	protein_coding	206	0.337729	5173	1.73048e-08	5.15174e-07	FALSE
ENSG00000251022	THAP9-AS1	antisense	206	0.760878	6028	1.76732e-08	5.25222e-07	FALSE
ENSG00000101181	MTG2	protein_coding	206	0.678549	6591	1.7844e-08	5.29372e-07	FALSE
ENSG00000077380	DYNC1I2	protein_coding	206	0.323506	6651	1.78824e-08	5.29587e-07	FALSE
ENSG00000171195	MUC7	protein_coding	206	0.00944501	7256	1.80134e-08	5.32539e-07	TRUE
ENSG00000167232	ZNF91	protein_coding	206	0.0040592	8265	1.81598e-08	5.35935e-07	TRUE
ENSG00000104884	ERCC2	protein_coding	206	0.00522692	6492	1.86503e-08	5.49457e-07	FALSE
ENSG00000231389	HLA-DPA1	protein_coding	206	0.600438	4881	1.87055e-08	5.50129e-07	FALSE
ENSG00000109794	FAM149A	protein_coding	206	0.868021	5975	1.89473e-08	5.56278e-07	TRUE
ENSG00000164684	ZNF704	protein_coding	206	0.318023	5754	1.90566e-08	5.58523e-07	FALSE
ENSG00000164976	KIAA1161	protein_coding	206	0.610781	5886	2.1802e-08	6.37887e-07	FALSE
ENSG00000006576	PHTF2	protein_coding	206	0.472799	7010	2.24332e-08	6.55227e-07	TRUE
ENSG00000180817	PPA1	protein_coding	206	0.337707	7019	2.27466e-08	6.63241e-07	FALSE
ENSG00000113812	ACTR8	protein_coding	206	0.59439	5110	2.30217e-08	6.70113e-07	FALSE
ENSG00000166130	IKBIP	protein_coding	206	0.00869458	5188	2.32986e-08	6.77014e-07	FALSE
ENSG00000100554	ATP6V1D	protein_coding	206	0.451142	6245	2.35617e-08	6.8349e-07	FALSE
ENSG00000242110	AMACR	protein_coding	206	0.763151	6455	2.47748e-08	7.17456e-07	FALSE
ENSG00000008517	IL32	protein_coding	206	0.00586749	4428	2.57964e-08	7.4577e-07	FALSE
ENSG00000117280	RAB29	protein_coding	206	0.486944	4815	2.60439e-08	7.51647e-07	FALSE
ENSG00000090621	PABPC4	protein_coding	206	0.294162	5394	2.71844e-08	7.83233e-07	FALSE
ENSG00000139734	DIAPH3	protein_coding	206	0.534024	8385	2.73952e-08	7.87971e-07	FALSE
ENSG00000181333	HEPHL1	protein_coding	206	0.480215	6433	2.76512e-08	7.93991e-07	FALSE
ENSG00000021762	OSBPL5	protein_coding	206	0.00573699	5963	2.77273e-08	7.94834e-07	FALSE
ENSG00000132141	CCT6B	protein_coding	206	0.807799	5400	2.80353e-08	8.0231e-07	FALSE
ENSG00000268362	CTD-2017D11.1	lincRNA	206	0.0057578	5212	2.81108e-08	8.03118e-07	FALSE
ENSG00000187824	TMEM220	protein_coding	206	0.795874	5300	2.85752e-08	8.15016e-07	FALSE
ENSG00000215146	RP11-313J2.1	transcribed_unprocessed_pseudogene	206	0.00922443	5574	2.87264e-08	8.17957e-07	FALSE
ENSG00000143126	CELSR2	protein_coding	206	0.667998	4503	2.8948e-08	8.22042e-07	FALSE
ENSG00000135387	CAPRIN1	protein_coding	206	0.00268394	5715	2.89666e-08	8.22042e-07	TRUE
ENSG00000240005	RP11-293A21.1	antisense	206	0.00879026	4996	3.01569e-08	8.54395e-07	FALSE
ENSG00000275202	RP11-156K23.3	antisense	206	0.81855	5774	3.02313e-08	8.55078e-07	FALSE
ENSG00000157326	DHRS4	protein_coding	206	0.705492	5530	3.08364e-08	8.70744e-07	FALSE
ENSG00000142197	DOPEY2	protein_coding	206	0.423088	7247	3.17146e-08	8.93292e-07	FALSE
ENSG00000132031	MATN3	protein_coding	206	0.00568362	6104	3.174e-08	8.93292e-07	FALSE
ENSG00000188707	ZBED6CL	protein_coding	206	0.920504	6073	3.23295e-08	9.08379e-07	FALSE
ENSG00000230606	AC159540.1	lincRNA	206	0.00963299	2910	3.25238e-08	9.1233e-07	FALSE
ENSG00000205810	KLRC3	protein_coding	206	0.00802178	5216	3.27426e-08	9.16955e-07	TRUE
ENSG00000167670	CHAF1A	protein_coding	206	0.725316	5921	3.35512e-08	9.38054e-07	FALSE
ENSG00000076924	XAB2	protein_coding	206	0.00511345	6867	3.39977e-08	9.48977e-07	FALSE
ENSG00000121716	PILRB	protein_coding	206	0.547308	5215	3.60384e-08	1.00429e-06	FALSE
ENSG00000153214	TMEM87B	protein_coding	206	0.506839	4980	3.65028e-08	1.01557e-06	FALSE
ENSG00000162909	CAPN2	protein_coding	206	0.424786	5485	3.67207e-08	1.01996e-06	FALSE
ENSG00000067596	DHX8	protein_coding	206	0.226658	3950	3.80878e-08	1.05621e-06	FALSE
ENSG00000257497	RP11-585P4.5	antisense	206	0.00816827	5310	4.13796e-08	1.14562e-06	FALSE
ENSG00000153767	GTF2E1	protein_coding	206	0.244725	6298	4.23295e-08	1.17001e-06	FALSE
[truncated: 16,384 more rows]

## Sheet: S7
AAK1
AASDH
ABCA4
ABCC9
ABCD3
ABLIM1
ACACA
ACSS3
ACTR6
[truncated: 1,026 more rows]

[truncated: 9 more sheets: S8, S9, S10, S11, S12, S13, S14, S15, S16]
